# Supplementary material for: Synthesis of rare-earth metal compounds through enhanced reactivity of alkali halides at high pressures
Source: Commun Chem. 2022 Oct 8;5:122. doi: 10.1038/s42004-022-00736-x (PMC9814685; doi:10.1038/s42004-022-00736-x)
Supplement: Supplementary file 4 — Supplementary data 1 [file 42004_2022_736_MOESM4_ESM.cif]

data_finedom3_3
_audit_creation_date               2022-06-20
_audit_creation_method
;
Olex2 1.5
(compiled 2022.04.07 svn.rca3783a0 for OlexSys, GUI svn.r6498)
;
_shelx_SHELXL_version_number       '2014/7'
_audit_contact_author_address      ?
_audit_contact_author_email        ?
_audit_contact_author_name         ''
_audit_contact_author_phone        ?
_publ_contact_author_id_orcid      ?
_publ_section_references
;
Dolomanov, O.V., Bourhis, L.J., Gildea, R.J, Howard, J.A.K. & Puschmann, H.
 (2009), J. Appl. Cryst. 42, 339-341.

Sheldrick, G.M. (2015). Acta Cryst. A71, 3-8.

Sheldrick, G.M. (2015). Acta Cryst. C71, 3-8.
;
_chemical_name_common              ?
_chemical_name_systematic          Y2Cl
_chemical_formula_moiety           'Cl Y2'
_chemical_formula_sum              'Cl Y2'
_chemical_formula_weight           213.27
_chemical_melting_point            ?
_chemical_oxdiff_formula           'Y2 Cl'
loop_
  _atom_type_symbol
  _atom_type_description
  _atom_type_scat_dispersion_real
  _atom_type_scat_dispersion_imag
  _atom_type_scat_source
 'Cl' 'Cl' 0.0374 0.0521 'International Tables Vol C Tables 4.2.6.8 and 6.1.1.4'
 'Y' 'Y' 0.0813 1.4177 'International Tables Vol C Tables 4.2.6.8 and 6.1.1.4'

_shelx_space_group_comment
;
The symmetry employed for this shelxl refinement is uniquely defined
by the following loop, which should always be used as a source of
symmetry information in preference to the above space-group names.
They are only intended as comments.
;
_space_group_crystal_system        'tetragonal'
_space_group_IT_number             140
_space_group_name_H-M_alt          'I 4/m c m'
_space_group_name_Hall             '-I 4 2c'
loop_
  _space_group_symop_operation_xyz
 'x, y, z'
 '-x, -y, z'
 '-y, x, z'
 'y, -x, z'
 '-x, y, -z+1/2'
 'x, -y, -z+1/2'
 'y, x, -z+1/2'
 '-y, -x, -z+1/2'
 'x+1/2, y+1/2, z+1/2'
 '-x+1/2, -y+1/2, z+1/2'
 '-y+1/2, x+1/2, z+1/2'
 'y+1/2, -x+1/2, z+1/2'
 '-x+1/2, y+1/2, -z+1'
 'x+1/2, -y+1/2, -z+1'
 'y+1/2, x+1/2, -z+1'
 '-y+1/2, -x+1/2, -z+1'
 '-x, -y, -z'
 'x, y, -z'
 'y, -x, -z'
 '-y, x, -z'
 'x, -y, z-1/2'
 '-x, y, z-1/2'
 '-y, -x, z-1/2'
 'y, x, z-1/2'
 '-x+1/2, -y+1/2, -z+1/2'
 'x+1/2, y+1/2, -z+1/2'
 'y+1/2, -x+1/2, -z+1/2'
 '-y+1/2, x+1/2, -z+1/2'
 'x+1/2, -y+1/2, z'
 '-x+1/2, y+1/2, z'
 '-y+1/2, -x+1/2, z'
 'y+1/2, x+1/2, z'

_cell_length_a                     6.1279(3)
_cell_length_b                     6.1279(3)
_cell_length_c                     5.4050(7)
_cell_angle_alpha                  90
_cell_angle_beta                   90
_cell_angle_gamma                  90
_cell_volume                       202.96(3)
_cell_formula_units_Z              4
_cell_measurement_reflns_used      153
_cell_measurement_temperature      293
_cell_measurement_theta_max        21.3260
_cell_measurement_theta_min        2.7090
_shelx_estimated_absorpt_T_max     0.986
_shelx_estimated_absorpt_T_min     0.986
_exptl_absorpt_coefficient_mu      13.773
_exptl_absorpt_correction_T_max    1.00000
_exptl_absorpt_correction_T_min    0.54731
_exptl_absorpt_correction_type     multi-scan
_exptl_absorpt_process_details
;
CrysAlisPro 1.171.40.67a (Rigaku Oxford Diffraction, 2019)
Empirical absorption correction using spherical harmonics,
 implemented in SCALE3 ABSPACK scaling algorithm.
;
_exptl_absorpt_special_details     ?
_exptl_crystal_colour              'metallic dark gray'
_exptl_crystal_colour_lustre       metallic
_exptl_crystal_colour_modifier     dark
_exptl_crystal_colour_primary      gray
_exptl_crystal_density_diffrn      6.979
_exptl_crystal_density_meas        ?
_exptl_crystal_density_method      ?
_exptl_crystal_description         block
_exptl_crystal_F_000               380
_exptl_crystal_size_max            0.001
_exptl_crystal_size_mid            0.001
_exptl_crystal_size_min            0.001
_exptl_transmission_factor_max     ?
_exptl_transmission_factor_min     ?
_diffrn_reflns_av_R_equivalents    0.0260
_diffrn_reflns_av_unetI/netI       0.0180
_diffrn_reflns_Laue_measured_fraction_full  0.763
_diffrn_reflns_Laue_measured_fraction_max  0.581
_diffrn_reflns_limit_h_max         8
_diffrn_reflns_limit_h_min         -7
_diffrn_reflns_limit_k_max         9
_diffrn_reflns_limit_k_min         -8
_diffrn_reflns_limit_l_max         6
_diffrn_reflns_limit_l_min         -7
_diffrn_reflns_number              284
_diffrn_reflns_point_group_measured_fraction_full  0.763
_diffrn_reflns_point_group_measured_fraction_max  0.581
_diffrn_reflns_theta_full          14.246
_diffrn_reflns_theta_max           21.344
_diffrn_reflns_theta_min           2.713
_diffrn_ambient_temperature        293
_diffrn_detector                   'Hybrid Pixel Array Detector'
_diffrn_detector_area_resol_mean   13.3333
_diffrn_measured_fraction_theta_full  0.763
_diffrn_measured_fraction_theta_max  0.581
_diffrn_measurement_details
;
List of Runs (angles in degrees, time in seconds):

  # Type    Start    End  Width  t~exp~   \w     \q     \k     \f   Frames
--------------------------------------------------------------------------
  1  \w    -36.00  36.00   0.50    0.20    --    0.00   0.00   0.00  144
;
_diffrn_measurement_device         'abstract diffractometer'
_diffrn_measurement_device_type   
 'ESRF ID15b, EIGER2 X 9M CdTe detector'
_diffrn_measurement_method         '\w scans'
_diffrn_orient_matrix_type        
 'CrysAlisPro convention (1999,Acta A55,543-557)'
_diffrn_orient_matrix_UB_11        0.0270685000
_diffrn_orient_matrix_UB_12        0.0360721000
_diffrn_orient_matrix_UB_13        -0.0561609000
_diffrn_orient_matrix_UB_21        0.0014058000
_diffrn_orient_matrix_UB_22        0.0536419000
_diffrn_orient_matrix_UB_23        0.0452471000
_diffrn_orient_matrix_UB_31        0.0612277000
_diffrn_orient_matrix_UB_32        -0.0171424000
_diffrn_orient_matrix_UB_33        0.0236994000
_diffrn_radiation_monochromator    synchrotron
_diffrn_radiation_probe            x-ray
_diffrn_radiation_type             synchrotron
_diffrn_radiation_wavelength       0.41015
_diffrn_source                     synchrotron
_reflns_Friedel_coverage           0.000
_reflns_Friedel_fraction_full      .
_reflns_Friedel_fraction_max       .
_reflns_number_gt                  99
_reflns_number_total               104
_reflns_special_details
;
 Reflections were merged by SHELXL according to the crystal
 class for the calculation of statistics and refinement.
 
 _reflns_Friedel_fraction is defined as the number of unique
 Friedel pairs measured divided by the number that would be
 possible theoretically, ignoring centric projections and
 systematic absences.
;
_reflns_threshold_expression       'I > 2\s(I)'
_computing_cell_refinement         'CrysAlisPro 1.171.40.67a (Rigaku OD, 2019)'
_computing_data_collection         'CrysAlisPro 1.171.40.67a (Rigaku OD, 2019)'
_computing_data_reduction          'CrysAlisPro 1.171.40.67a (Rigaku OD, 2019)'
_computing_molecular_graphics      'Olex2 1.5 (Dolomanov et al., 2009)'
_computing_publication_material    'Olex2 1.5 (Dolomanov et al., 2009)'
_computing_structure_refinement    'SHELXL 2014/7 (Sheldrick, 2015)'
_computing_structure_solution      'SHELXT  (Sheldrick, 2015)'
_refine_diff_density_max           2.416
_refine_diff_density_min           -2.101
_refine_diff_density_rms           0.541
_refine_ls_extinction_coef         .
_refine_ls_extinction_method       none
_refine_ls_goodness_of_fit_ref     1.160
_refine_ls_hydrogen_treatment      undef
_refine_ls_matrix_type             full
_refine_ls_number_parameters       7
_refine_ls_number_reflns           104
_refine_ls_number_restraints       0
_refine_ls_R_factor_all            0.0387
_refine_ls_R_factor_gt             0.0380
_refine_ls_restrained_S_all        1.160
_refine_ls_shift/su_max            0.000
_refine_ls_shift/su_mean           0.000
_refine_ls_structure_factor_coef   Fsqd
_refine_ls_weighting_details      
 'w=1/[\s^2^(Fo^2^)+(0.0746P)^2^] where P=(Fo^2^+2Fc^2^)/3'
_refine_ls_weighting_scheme        calc
_refine_ls_wR_factor_gt            0.0992
_refine_ls_wR_factor_ref           0.0996
_refine_special_details            ?
_olex2_refinement_description
;
;
_atom_sites_solution_hydrogens     .
_atom_sites_solution_primary       dual
_atom_sites_solution_secondary     ?
loop_
  _atom_site_label
  _atom_site_type_symbol
  _atom_site_fract_x
  _atom_site_fract_y
  _atom_site_fract_z
  _atom_site_U_iso_or_equiv
  _atom_site_adp_type
  _atom_site_occupancy
  _atom_site_site_symmetry_order
  _atom_site_calc_flag
  _atom_site_refinement_flags_posn
  _atom_site_refinement_flags_adp
  _atom_site_refinement_flags_occupancy
  _atom_site_disorder_assembly
  _atom_site_disorder_group
 Y00 Y 0.65860(7) 0.15860(7) 0.5000 0.0090(4) Uani 1 4 d S T P . .
 Cl02 Cl 0.5000 0.5000 0.7500 0.0095(5) Uani 1 8 d S T P . .

loop_
  _atom_site_aniso_label
  _atom_site_aniso_U_11
  _atom_site_aniso_U_22
  _atom_site_aniso_U_33
  _atom_site_aniso_U_23
  _atom_site_aniso_U_13
  _atom_site_aniso_U_12
 Y00 0.0056(4) 0.0056(4) 0.0157(7) 0.000 0.000 0.00025(10)
 Cl02 0.0063(6) 0.0063(6) 0.0158(14) 0.000 0.000 0.000

_geom_special_details
;
 All esds (except the esd in the dihedral angle between two l.s. planes)
 are estimated using the full covariance matrix.  The cell esds are taken
 into account individually in the estimation of esds in distances, angles
 and torsion angles; correlations between esds in cell parameters are only
 used when they are defined by crystal symmetry.  An approximate (isotropic)
 treatment of cell esds is used for estimating esds involving l.s. planes.
;
loop_
  _geom_bond_atom_site_label_1
  _geom_bond_atom_site_label_2
  _geom_bond_distance
  _geom_bond_site_symmetry_2
  _geom_bond_publ_flag
 Y00 Y00 2.7490(12) 17_656 ?
 Y00 Y00 3.2623(3) 19_566 ?
 Y00 Y00 3.2623(3) 3_645 ?
 Y00 Y00 3.2623(3) 19_666 ?
 Y00 Y00 3.2623(3) 3_655 ?
 Y00 Y00 3.3290(6) 27 ?
 Y00 Y00 3.1325(7) 25_656 ?
 Y00 Y00 3.1325(7) 25_655 ?
 Y00 Cl02 2.6734(2) . ?
 Y00 Cl02 2.6734(2) 17_666 ?
 Y00 Cl02 2.6734(2) 25_656 ?
 Y00 Cl02 2.6734(2) 9_544 ?
 Cl02 Y00 2.6734(2) 3_655 ?
 Cl02 Y00 2.6734(2) 17_666 ?
 Cl02 Y00 2.6734(2) 19_566 ?
 Cl02 Y00 2.6734(2) 25_656 ?
 Cl02 Y00 2.6734(2) 27_566 ?
 Cl02 Y00 2.6734(2) 11_545 ?
 Cl02 Y00 2.6734(2) 9_455 ?

loop_
  _geom_angle_atom_site_label_1
  _geom_angle_atom_site_label_2
  _geom_angle_atom_site_label_3
  _geom_angle
  _geom_angle_site_symmetry_1
  _geom_angle_site_symmetry_3
  _geom_angle_publ_flag
 Y00 Y00 Y00 120.377(19) 17_656 25_656 ?
 Y00 Y00 Y00 102.302(1) 25_655 19_566 ?
 Y00 Y00 Y00 101.566(5) 19_666 27 ?
 Y00 Y00 Y00 102.302(1) 25_656 19_566 ?
 Y00 Y00 Y00 65.613(8) 17_656 27 ?
 Y00 Y00 Y00 123.258(14) 3_655 27 ?
 Y00 Y00 Y00 65.081(14) 17_656 19_566 ?
 Y00 Y00 Y00 120.377(19) 17_656 25_655 ?
 Y00 Y00 Y00 139.84(3) 19_666 19_566 ?
 Y00 Y00 Y00 130.16(3) 3_645 19_566 ?
 Y00 Y00 Y00 60.556(8) 25_655 27 ?
 Y00 Y00 Y00 119.25(4) 25_656 25_655 ?
 Y00 Y00 Y00 139.84(3) 3_655 3_645 ?
 Y00 Y00 Y00 90.0 19_666 3_645 ?
 Y00 Y00 Y00 62.70(2) 25_656 19_666 ?
 Y00 Y00 Y00 155.081(14) 17_656 3_655 ?
 Y00 Y00 Y00 62.70(2) 25_655 19_666 ?
 Y00 Y00 Y00 90.0 3_655 19_566 ?
 Y00 Y00 Y00 101.566(4) 19_566 27 ?
 Y00 Y00 Y00 62.70(2) 25_656 3_655 ?
 Y00 Y00 Y00 65.081(14) 17_656 3_645 ?
 Y00 Y00 Y00 155.390(5) 25_656 27 ?
 Y00 Y00 Y00 102.302(1) 25_656 3_645 ?
 Y00 Y00 Y00 62.70(2) 25_655 3_655 ?
 Y00 Y00 Y00 102.302(1) 25_655 3_645 ?
 Y00 Y00 Y00 56.742(14) 3_645 27 ?
 Y00 Y00 Y00 155.081(14) 17_656 19_666 ?
 Y00 Y00 Y00 49.84(3) 3_655 19_666 ?
 Cl02 Y00 Y00 52.401(2) . 3_655 ?
 Cl02 Y00 Y00 94.17(2) 9_544 3_655 ?
 Cl02 Y00 Y00 52.401(2) 17_666 19_566 ?
 Cl02 Y00 Y00 149.293(7) 25_656 19_566 ?
 Cl02 Y00 Y00 107.234(12) 17_666 17_656 ?
 Cl02 Y00 Y00 54.135(6) 25_656 25_656 ?
 Cl02 Y00 Y00 106.633(18) 9_544 25_656 ?
 Cl02 Y00 Y00 106.633(18) . 25_655 ?
 Cl02 Y00 Y00 107.234(12) 25_656 17_656 ?
 Cl02 Y00 Y00 150.142(4) . 27 ?
 Cl02 Y00 Y00 52.401(2) . 19_566 ?
 Cl02 Y00 Y00 149.293(7) . 3_645 ?
 Cl02 Y00 Y00 149.293(7) 9_544 19_566 ?
 Cl02 Y00 Y00 52.401(2) 9_544 19_666 ?
 Cl02 Y00 Y00 54.135(6) 17_666 25_655 ?
 Cl02 Y00 Y00 52.401(2) 25_656 3_645 ?
 Cl02 Y00 Y00 54.135(6) 9_544 25_655 ?
 Cl02 Y00 Y00 107.234(12) 9_544 17_656 ?
 Cl02 Y00 Y00 101.423(13) 25_656 27 ?
 Cl02 Y00 Y00 149.293(7) 17_666 3_645 ?
 Cl02 Y00 Y00 51.493(10) 9_544 27 ?
 Cl02 Y00 Y00 92.672(9) 17_666 27 ?
 Cl02 Y00 Y00 94.17(2) . 19_666 ?
 Cl02 Y00 Y00 52.401(2) 9_544 3_645 ?
 Cl02 Y00 Y00 94.17(2) 17_666 19_666 ?
 Cl02 Y00 Y00 52.401(2) 25_656 19_666 ?
 Cl02 Y00 Y00 106.633(18) 17_666 25_656 ?
 Cl02 Y00 Y00 106.633(18) 25_656 25_655 ?
 Cl02 Y00 Y00 94.17(2) 25_656 3_655 ?
 Cl02 Y00 Y00 107.234(12) . 17_656 ?
 Cl02 Y00 Y00 52.401(2) 17_666 3_655 ?
 Cl02 Y00 Y00 54.135(6) . 25_656 ?
 Cl02 Y00 Cl02 60.721(8) 25_656 9_544 ?
 Cl02 Y00 Cl02 108.271(12) . 25_656 ?
 Cl02 Y00 Cl02 108.271(12) 17_666 9_544 ?
 Cl02 Y00 Cl02 145.53(2) . 9_544 ?
 Cl02 Y00 Cl02 60.721(8) . 17_666 ?
 Cl02 Y00 Cl02 145.53(2) 25_656 17_666 ?
 Y00 Cl02 Y00 137.36(2) 11_545 17_666 ?
 Y00 Cl02 Y00 77.01(2) 27_566 17_666 ?
 Y00 Cl02 Y00 77.01(2) 25_656 3_655 ?
 Y00 Cl02 Y00 145.53(2) . 9_455 ?
 Y00 Cl02 Y00 119.279(8) . 17_666 ?
 Y00 Cl02 Y00 75.198(4) 19_566 . ?
 Y00 Cl02 Y00 75.198(3) 27_566 9_455 ?
 Y00 Cl02 Y00 145.53(2) 25_656 17_666 ?
 Y00 Cl02 Y00 75.198(4) 11_545 9_455 ?
 Y00 Cl02 Y00 145.53(2) 11_545 3_655 ?
 Y00 Cl02 Y00 137.36(2) 3_655 9_455 ?
 Y00 Cl02 Y00 75.199(4) . 3_655 ?
 Y00 Cl02 Y00 75.198(4) 27_566 25_656 ?
 Y00 Cl02 Y00 77.01(2) 19_566 9_455 ?
 Y00 Cl02 Y00 137.36(2) 19_566 25_656 ?
 Y00 Cl02 Y00 75.198(3) 19_566 17_666 ?
 Y00 Cl02 Y00 71.729(12) . 25_656 ?
 Y00 Cl02 Y00 71.729(12) 17_666 9_455 ?
 Y00 Cl02 Y00 119.279(8) 27_566 11_545 ?
 Y00 Cl02 Y00 75.198(3) 3_655 17_666 ?
 Y00 Cl02 Y00 71.729(12) 19_566 11_545 ?
 Y00 Cl02 Y00 145.53(2) 27_566 19_566 ?
 Y00 Cl02 Y00 77.01(2) . 11_545 ?
 Y00 Cl02 Y00 119.279(8) 25_656 9_455 ?
 Y00 Cl02 Y00 75.198(3) 25_656 11_545 ?
 Y00 Cl02 Y00 137.36(2) 27_566 . ?
 Y00 Cl02 Y00 71.729(12) 27_566 3_655 ?
 Y00 Cl02 Y00 119.279(8) 19_566 3_655 ?

_shelx_res_file
;
    finedom3_3.res created by SHELXL-2014/7

TITL finedom3_3_a.res in I4/mcm
REM Old TITL finedom3_3 in I4/mcm
REM SHELXT solution in I4/mcm
REM R1 0.055, Rweak 0.025, Alpha 0.001, Orientation as input
REM Formula found by SHELXT: Cl Y2
CELL 0.41015 6.1279 6.1279 5.405 90 90 90
ZERR 4 0.0003 0.0003 0.0007 0 0 0
LATT 2
SYMM -X,-Y,+Z
SYMM -Y,+X,+Z
SYMM +Y,-X,+Z
SYMM -X,+Y,0.5-Z
SYMM +X,-Y,0.5-Z
SYMM +Y,+X,0.5-Z
SYMM -Y,-X,0.5-Z
SFAC Cl Y
DISP Cl 0.0374 0.0521 140.4774
DISP Y 0.0813 1.4177 3424.1453
UNIT 4 8

L.S. 50
PLAN  5
SIZE 0.001 0.001 0.001
TEMP 19.85
CONF
list 4
MORE -1
fmap 2 53
acta
REM <olex2.extras>
REM <HklSrc "%.\\finedom3_3.hkl">
REM </olex2.extras>

WGHT    0.074600
FVAR       5.01499
Y00   2    0.658605    0.158605    0.500000    10.25000    0.00559    0.00559 =
         0.01569    0.00000    0.00000    0.00025
CL02  1    0.500000    0.500000    0.750000    10.12500    0.00628    0.00628 =
         0.01579    0.00000    0.00000    0.00000
HKLF 4

REM  finedom3_3_a.res in I4/mcm
REM R1 =  0.0380 for      99 Fo > 4sig(Fo)  and  0.0387 for all     104 data
REM      7 parameters refined using      0 restraints

END

WGHT      0.0746      0.0000

REM Highest difference peak  2.416,  deepest hole -2.101,  1-sigma level  0.541
Q1    1   0.5000  0.5000  0.9438  10.25000  0.05    2.42
Q2    1   0.6626  0.1626  0.3415  10.50000  0.05    1.98
Q3    1   0.5815  0.0815  0.5000  10.25000  0.05    1.74
Q4    1   0.7551  0.2551  0.5822  10.50000  0.05    1.42
Q5    1   0.3742  0.1258  0.5000  10.25000  0.05    1.28
;
_shelx_res_checksum                98014
_shelx_hkl_file
;
   0  -1  -1-5.20042 48.2141   1
   0   1   1 9.06300 53.8090   1
  -1   0  -1 32.8929 75.7156   1
  -1   1   0 17658.8 270.053   1
   1  -1   0 24111.5 389.030   1
  -1  -1  -2 304007. 2628.86   1
   1   1   2 314134. 2810.41   1
  -2   0  -2 444836. 3802.09   1
   0   2   2 447498. 3873.27   1
  -1  -2  -1 834710. 7647.11   1
   2   1   1 855314. 7399.88   1
  -2  -1  -1 848996. 7457.83   1
  -1   2   1 846860. 7173.92   1
   2   1   3 488544. 4805.71   1
  -2  -1  -3 497442. 4292.14   1
   1   2   3 516356. 4574.87   1
  -1  -2  -3 505893. 4414.43   1
   1  -2  -3 523555. 4462.46   1
  -2   2   0 256506. 2353.45   1
   2  -2   0 232449. 2451.39   1
   2  -2  -2 249.585 148.885   1
   2   2   2 815.208 105.162   1
  -2   2   2 3.78730 479.896   1
   2   2   4 57546.4 1109.58   1
  -2  -2  -4 58757.1 764.074   1
   0  -3  -1-3.64138 420.841   1
   0   3   3 110.986 157.493   1
  -3   0  -3 106.019 148.031   1
  -1   3   0 831846. 7646.75   1
   1  -3   0 812925. 7524.61   1
   1   3   2 127514. 1394.19   1
  -1   3   2 128222. 1286.11   1
  -1  -3  -2 114429. 1720.02   1
  -3  -1  -2 111469. 1448.16   1
   1  -3  -2 124075. 1594.67   1
   3   1   2 128447. 1140.15   1
  -1  -3  -4 233969. 2430.02   1
   1   3   4 237526. 2661.17   1
   1  -3  -4 254043. 2326.66   1
  -3  -1  -4 265611. 2272.64   1
  -3   2   1 24724.2 713.443   1
  -2   3   1 19523.2 311.825   1
   3   2   1 22404.9 859.765   1
  -2  -3  -1 17032.0 680.646   1
   2   3   1 23568.4 930.701   1
  -3  -2  -3 10064.6 537.403   1
   2   3   3 11704.1 248.875   1
  -2   3   3 10385.4 664.196   1
  -2  -3  -3 8907.84 569.636   1
   2  -3  -3 11484.8 256.250   1
  -2  -3  -5 7393.18 440.930   1
  -3  -2  -5 6058.69 332.326   1
   3  -3   0 610257. 5655.76   1
  -3   3   2 894915. 8088.01   1
   3   3   2 903700. 7818.83   1
   3  -3  -2 889452. 7495.66   1
   3   3   4 251309. 2383.69   1
  -3  -3  -6 289355. 3269.34   1
  -4   0  -2 574016. 5077.85   1
   4   0   2 593717. 5070.53   1
  -4   0  -4 117807. 1111.57   1
   0   4   4 105562. 1479.27   1
   4   1   1 355986. 3403.62   1
  -1   4   1 348184. 3496.05   1
  -4   1  -3 215534. 1854.64   1
   4   1   3 226267. 2114.77   1
   1  -4  -3 202678. 2359.68   1
   1   4   3 214219. 1970.12   1
  -1   4   3 201816. 2059.19   1
  -4  -1  -3 192612. 2190.23   1
   1  -4  -5 117989. 1493.46   1
  -4  -1  -5 122662. 1310.55   1
  -2   4   0 157494. 2053.55   1
   4  -2   0 167950. 1603.33   1
   2  -4  -2 5136.90 548.622   1
  -2   4   2 6610.87 295.753   1
   4   2   2 6318.86 425.876   1
   2   4   2 5511.61 505.435   1
  -4  -2  -2 6579.15 718.590   1
  -2  -4  -2 4981.00 556.845   1
   4   2   4 79544.1 1115.79   1
  -2   4   4 79764.9 1721.91   1
   2  -4  -4 68235.9 1015.62   1
  -2  -4  -4 65656.3 1384.89   1
   2   4   4 89712.0 1005.98   1
  -4  -2  -4 68471.5 1233.98   1
  -2  -4  -6 2394.98 795.458   1
  -4  -2  -6 1943.49 530.490   1
   2   4   6 887.810 839.157   1
  -3   4  -1 11475.2 809.330   1
  -4   3  -1 9842.48 313.210   1
   4  -3  -1 9725.30 531.918   1
  -4   3   1 9029.56 642.470   1
   3  -4  -1 10421.6 826.117   1
   4   3   3 5319.21 264.282   1
  -3   4   3 6258.58 762.997   1
  -4  -3  -3 4495.43 696.482   1
  -3  -4  -3 5153.01 848.278   1
   3  -4  -3 5151.53 328.727   1
   4   3   5 2834.39 553.683   1
  -4  -3  -5 2885.77 669.193   1
  -3  -4  -5 2492.64 784.137   1
   3   4   5 2685.09 452.696   1
  -4  -3  -7 2111.08 719.007   1
   4  -4   0 256135. 2871.89   1
  -4   4   0 252728. 2258.74   1
   4   4   2 31643.0 968.746   1
  -4   4   2 33420.5 962.766   1
  -4  -4  -4 122770. 2169.67   1
   4   4   4 123839. 1272.05   1
   4   4   6 10000.0 961.283   1
  -4  -4  -6 10778.6 949.135   1
   5   0   1-16.6834 342.494   1
   0  -5  -1 153.084 725.882   1
   0   5   1-207.767 643.804   1
   0  -5  -3 132.536 796.312   1
  -5   0  -3-48.7904 430.034   1
  -5   0  -5-58.8790 216.501   1
   0   5   5 176.933 550.014   1
   0  -5  -5-77.6979 601.749   1
  -1   5   2 54880.2 801.206   1
   1   5   2 51908.3 1133.22   1
   1  -5  -4 548.147 534.652   1
  -1  -5  -4 1199.83 703.424   1
   1   5   4 300.608 326.494   1
  -5   1  -4 484.875 126.798   1
  -1   5   4 452.368 328.618   1
  -5  -1  -4 130.565 557.337   1
  -1   5   6 14890.1 1311.37   1
   1   5   6 16605.5 1129.84   1
   2  -5  -1 473528. 5142.53   1
   5  -2  -1 481542. 4306.10   1
   2  -5  -3 306467. 3537.39   1
   2   5   3 344941. 3164.36   1
  -2  -5  -3 333784. 4129.51   1
  -2   5   3 334698. 3124.27   1
  -5  -2  -3 307012. 3457.04   1
  -5   2  -3 319866. 2750.58   1
   5   2   3 330831. 2832.59   1
  -5  -2  -5 174564. 2269.91   1
   5   2   5 168508. 2447.45   1
  -2   5   5 169451. 2899.19   1
   2   5   5 176352. 2010.52   1
  -2  -5  -5 170048. 2648.99   1
  -5  -2  -7 92547.8 1600.03   1
   5  -3   0 145588. 1729.76   1
  -3   5   0 116433. 1661.18   1
  -3  -5  -2 4225.26 795.886   1
  -5   3  -2 3418.70 146.877   1
   3   5   2 3515.85 746.581   1
   5   3   2 2959.67 572.620   1
   5  -3  -2 4063.19 202.560   1
   3   5   4 61933.7 774.904   1
  -3  -5  -4 55648.9 1592.27   1
  -3   5   4 62203.7 1599.08   1
   5   3   4 57449.5 764.986   1
   5   3   6 624.353 945.808   1
   3   5   6 1078.50 693.731   1
  -3  -5  -6 1276.79 834.002   1
  -5   4  -1 272911. 2357.29   1
  -5   4   1 258794. 3122.95   1
   5  -4  -1 264134. 2980.93   1
  -4   5  -1 268435. 3021.27   1
  -4   5   1 275639. 2586.29   1
  -5  -4  -3 191410. 2708.03   1
   5  -4  -3 200202. 2070.23   1
   5   4   3 178147. 2197.27   1
   4  -5  -3 190552. 2492.13   1
  -4   5   3 175245. 2661.62   1
  -4  -5  -3 174739. 2838.88   1
  -4  -5  -5 110786. 2363.97   1
  -5  -4  -5 116816. 2361.05   1
  -5   5   0 4492.71 302.464   1
  -5   5   2 23755.7 1063.89   1
   5  -5  -2 24542.5 995.993   1
   5  -5  -4 2425.12 513.370   1
   5   5   4 2308.23 286.957   1
  -5  -5  -4 2563.77 1075.00   1
   5   5   6 6729.77 663.729   1
   0   6   2 248144. 2992.19   1
   6   0   2 250485. 2233.57   1
  -6   0  -4 421884. 4240.45   1
   0   6   4 429338. 4113.77   1
  -6   0  -6 87843.0 1304.71   1
  -1   6   1 31106.9 1017.48   1
   1  -6  -1 32850.2 1258.62   1
   1  -6  -3 20393.7 1086.51   1
  -1   6   3 22785.3 453.444   1
   1   6   3 22654.1 577.292   1
  -1  -6  -3 21193.0 1009.72   1
   6   1   3 21831.6 463.250   1
  -6   1  -5 13839.0 577.753   1
   1  -6  -5 14188.4 920.924   1
   1   6   5 13129.7 495.163   1
  -1   6   5 10984.7 768.702   1
  -1  -6  -5 16502.1 1448.02   1
  -6  -1  -5 13330.1 772.686   1
  -2   6   2 130603. 1557.87   1
   6   2   2 125317. 1543.80   1
   2   6   2 130750. 2176.80   1
  -2  -6  -2 133591. 2430.47   1
   2   6   4 12831.0 382.733   1
  -2  -6  -4 11496.7 1235.60   1
  -6   2  -4 11001.4 353.733   1
  -6  -2  -4 12203.1 832.304   1
   2  -6  -4 11362.4 1097.99   1
   6   2   4 10042.8 462.844   1
  -6  -2  -6 59388.1 1651.18   1
   3  -6  -1 1184.11 887.359   1
  -3   6   1 1216.62 330.079   1
   3   6   3 1203.11 746.005   1
  -3  -6  -3 573.806 1047.98   1
   3  -6  -3-13.1211 842.546   1
  -3   6   5 331.432 1162.10   1
   6   3   5 362.061 584.750   1
   3   6   5 1127.09 431.627   1
  -6  -3  -5 951.354 898.871   1
  -6  -3  -7 491.513 1209.52   1
  -4   6   0 80682.9 1210.84   1
   6  -4   0 95123.7 1442.48   1
   4  -6  -2 222399. 2946.27   1
   6  -4  -2 225245. 2472.42   1
  -6   4  -2 211837. 1855.74   1
  -4   6   2 216936. 2262.74   1
   6   4   4 47852.8 649.802   1
   4   6   4 44785.5 881.684   1
   4  -6  -4 53238.6 1341.11   1
  -4   6   4 50442.0 1768.42   1
  -6  -4  -6 74386.9 1810.68   1
   6   4   6 72410.5 1579.15   1
   6  -5  -1 35274.5 1283.32   1
  -5   6  -1 28705.2 776.033   1
   5  -6  -1 33097.5 1305.29   1
  -6   5   1 29504.5 1183.15   1
  -6   5  -1 28639.0 463.720   1
  -5   6   1 28128.7 606.500   1
   6   5   3 19831.4 901.097   1
   6  -5  -3 21728.0 949.683   1
   5   6   3 19074.4 998.502   1
  -5   6   3 22033.7 1367.63   1
   5  -6  -3 20862.9 1152.50   1
  -6  -5  -5 11958.3 1312.33   1
   6   5   5 12972.7 475.571   1
  -6   6   0 359729. 3315.85   1
   6  -6  -2 168977. 2443.54   1
  -6   6   2 161082. 2624.93   1
   6   6   4 195278. 2243.64   1
   6  -6  -4 201214. 2813.56   1
   7   0   1 274.361 319.909   1
   0  -7  -3-426.561 1165.82   1
   0   7   3-99.7185 338.842   1
  -7   0  -5 423.606 649.856   1
   7   1   2 127472. 1235.96   1
  -1  -7  -2 130604. 2607.75   1
   1  -7  -4 14198.7 1204.53   1
   1   7   4 12989.4 387.985   1
   2  -7  -1 123148. 2321.34   1
  -2   7   3 99073.4 1204.68   1
   7   2   3 99903.8 986.586   1
  -7  -2  -5 62626.4 1531.15   1
   7  -3   0 317837. 3217.74   1
  -3   7   0 353114. 3993.25   1
  -3   7   2 116852. 1367.74   1
   3  -7  -2 115021. 2387.37   1
   7   3   4 183493. 1851.02   1
  -7  -3  -6 39434.1 1413.32   1
  -4   7   1 81344.7 1073.29   1
   4  -7  -1 86662.1 2076.67   1
   4  -7  -3 54168.7 1676.78   1
   7   4   3 60027.7 1181.75   1
  -7  -4  -5 35749.8 1497.03   1
   7   4   5 28477.5 678.633   1
  -5   7   0 63.7132 280.023   1
   5  -7  -2 29139.6 1416.48   1
   7  -5  -2 29706.8 1073.54   1
  -5   7   2 30004.8 758.384   1
   7   5   4 161.952 281.056   1
  -6   7  -1 8037.95 345.779   1
   7  -6  -1 8290.69 1020.31   1
  -7   6  -1 7464.33 540.489   1
  -6   7   1 7799.84 631.838   1
   6  -7  -1 7720.01 1246.12   1
   6  -7  -3 6346.38 1152.87   1
  -6   7   3 3487.98 1297.38   1
   7  -6  -3 6391.11 952.856   1
   7  -7  -2 96816.4 2251.72   1
   0  -8  -2 22574.9 1548.04   1
   0   8   2 21634.4 1205.49   1
   8   2   2 3569.12 499.141   1
   2  -8  -2 2865.28 1239.37   1
  -3   8   1 6369.71 658.708   1
   8  -3  -1 6029.73 582.312   1
   8   3   3 4927.69 343.004   1
  -4   8   0 17872.7 1221.80   1
   8  -4  -2 3388.64 764.875   1
   4  -8  -2 2046.05 1242.69   1
  -4   8   2 2629.32 446.021   1
  -5   8   1 187321. 1946.19   1
  -6   8   0 396.234 315.349   1
   6  -8  -2 15028.3 1357.87   1
  -6   8   2 12260.7 906.089   1
  -6   9   1 2305.02 430.133   1
   0   0   0    0.00    0.00   0

TITL finedom3_3 in I4/mcm
REM I4/mcm (#140 in standard setting)
CELL 0.41015   6.127892   6.127892   5.405018  90.0000  90.0000  90.0000
ZERR    4.00   0.000283   0.000283   0.000735   0.0000   0.0000   0.0000
LATT  2
SYMM -x,-y, z
SYMM -y, x, z
SYMM  y,-x, z
SYMM -x, y,-z+1/2
SYMM  x,-y,-z+1/2
SYMM  y, x,-z+1/2
SYMM -y,-x,-z+1/2
SFAC Cl Y
UNIT 4.00 8.00
TREF
HKLF 4
END
;
_shelx_hkl_checksum                32334
_olex2_submission_special_instructions  'No special instructions were received'
_oxdiff_exptl_absorpt_empirical_details
;
Empirical correction (ABSPACK) includes:
- Absorption correction using spherical harmonics
- Frame scaling
;
_oxdiff_exptl_absorpt_empirical_full_max  2.083
_oxdiff_exptl_absorpt_empirical_full_min  0.251


# start Validation Reply Form
_vrf_PLAT029_finedom3_3
;
PROBLEM: _diffrn_measured_fraction_theta_full value Low .      0.763 Why?  
RESPONSE: This measurement was performed at high pressure which, due to the high pressure apparatus, limits the theta range. Indeed, the diamond anvil cell metallic body typically shadows more than 60% of the reflections.
;
_vrf_PLAT911_finedom3_3
;
PROBLEM: Missing FCF Refl Between Thmin & STh/L=    0.600         14 Report
RESPONSE: This measurement was performed at high pressure which, due to the high pressure apparatus, limits the theta range. Indeed, the diamond anvil cell metallic body typically shadows more than 60% of the reflections.
;
# end Validation Reply Form
