# Supplementary material for: Synthesis of rare-earth metal compounds through enhanced reactivity of alkali halides at high pressures
Source: Commun Chem. 2022 Oct 8;5:122. doi: 10.1038/s42004-022-00736-x (PMC9814685; doi:10.1038/s42004-022-00736-x)
Supplement: Supplementary file 5 — Supplementary data 2 [file 42004_2022_736_MOESM5_ESM.cif]

data_yydom10
_audit_creation_date               2022-06-22
_audit_creation_method
;
Olex2 1.5
(compiled 2022.04.07 svn.rca3783a0 for OlexSys, GUI svn.r6498)
;
_shelx_SHELXL_version_number       '2014/7'
_audit_contact_author_address      ?
_audit_contact_author_email        ?
_audit_contact_author_name         ''
_audit_contact_author_phone        ?
_publ_contact_author_id_orcid      ?
_publ_section_references
;
Dolomanov, O.V., Bourhis, L.J., Gildea, R.J, Howard, J.A.K. & Puschmann, H.
 (2009), J. Appl. Cryst. 42, 339-341.

Sheldrick, G.M. (2015). Acta Cryst. A71, 3-8.

Sheldrick, G.M. (2015). Acta Cryst. C71, 3-8.
;
_chemical_name_common              ?
_chemical_name_systematic          DyCl
_chemical_formula_moiety           '0.083(Cl12 Dy12)'
_chemical_formula_sum              'Cl Dy'
_chemical_formula_weight           197.95
_chemical_melting_point            ?
_chemical_oxdiff_formula           'Dy Cl'
loop_
  _atom_type_symbol
  _atom_type_description
  _atom_type_scat_dispersion_real
  _atom_type_scat_dispersion_imag
  _atom_type_scat_source
 'Cl' 'Cl' 0.0270 0.0429 'International Tables Vol C Tables 4.2.6.8 and 6.1.1.4'
 'Dy' 'Dy' -1.3453 1.4529
 'International Tables Vol C Tables 4.2.6.8 and 6.1.1.4'

_shelx_space_group_comment
;
The symmetry employed for this shelxl refinement is uniquely defined
by the following loop, which should always be used as a source of
symmetry information in preference to the above space-group names.
They are only intended as comments.
;
_space_group_crystal_system        'hexagonal'
_space_group_IT_number             194
_space_group_name_H-M_alt          'P 63/m m c'
_space_group_name_Hall             '-P 6c 2c'
loop_
  _space_group_symop_operation_xyz
 'x, y, z'
 '-y, x-y, z'
 '-x+y, -x, z'
 '-x, -y, z+1/2'
 'y, -x+y, z+1/2'
 'x-y, x, z+1/2'
 'y, x, -z'
 'x-y, -y, -z'
 '-x, -x+y, -z'
 '-y, -x, -z+1/2'
 '-x+y, y, -z+1/2'
 'x, x-y, -z+1/2'
 '-x, -y, -z'
 'y, -x+y, -z'
 'x-y, x, -z'
 'x, y, -z-1/2'
 '-y, x-y, -z-1/2'
 '-x+y, -x, -z-1/2'
 '-y, -x, z'
 '-x+y, y, z'
 'x, x-y, z'
 'y, x, z-1/2'
 'x-y, -y, z-1/2'
 '-x, -x+y, z-1/2'

_cell_length_a                     3.0787(19)
_cell_length_b                     3.0787(19)
_cell_length_c                     7.621(5)
_cell_angle_alpha                  90
_cell_angle_beta                   90
_cell_angle_gamma                  120
_cell_volume                       62.56(9)
_cell_formula_units_Z              2
_cell_measurement_reflns_used      77
_cell_measurement_temperature      293
_cell_measurement_theta_max        14.9690
_cell_measurement_theta_min        4.2680
_shelx_estimated_absorpt_T_max     0.989
_shelx_estimated_absorpt_T_min     0.989
_exptl_absorpt_coefficient_mu      11.324
_exptl_absorpt_correction_T_max    1.00000
_exptl_absorpt_correction_T_min    0.61655
_exptl_absorpt_correction_type     multi-scan
_exptl_absorpt_process_details
;
CrysAlisPro 1.171.40.67a (Rigaku Oxford Diffraction, 2019)
Empirical absorption correction using spherical harmonics,
 implemented in SCALE3 ABSPACK scaling algorithm.
;
_exptl_absorpt_special_details     ?
_exptl_crystal_colour              'metallic dark gray'
_exptl_crystal_colour_lustre       metallic
_exptl_crystal_colour_modifier     dark
_exptl_crystal_colour_primary      gray
_exptl_crystal_density_diffrn      10.508
_exptl_crystal_density_meas        ?
_exptl_crystal_density_method      ?
_exptl_crystal_description         block
_exptl_crystal_F_000               166
_exptl_crystal_size_max            0.001
_exptl_crystal_size_mid            0.001
_exptl_crystal_size_min            0.001
_exptl_transmission_factor_max     ?
_exptl_transmission_factor_min     ?
_diffrn_reflns_av_R_equivalents    0.0183
_diffrn_reflns_av_unetI/netI       0.0142
_diffrn_reflns_Laue_measured_fraction_full  0.886
_diffrn_reflns_Laue_measured_fraction_max  0.880
_diffrn_reflns_limit_h_max         4
_diffrn_reflns_limit_h_min         -4
_diffrn_reflns_limit_k_max         3
_diffrn_reflns_limit_k_min         -3
_diffrn_reflns_limit_l_max         10
_diffrn_reflns_limit_l_min         -8
_diffrn_reflns_number              90
_diffrn_reflns_point_group_measured_fraction_full  0.886
_diffrn_reflns_point_group_measured_fraction_max  0.880
_diffrn_reflns_theta_full          12.961
_diffrn_reflns_theta_max           14.919
_diffrn_reflns_theta_min           4.020
_diffrn_ambient_temperature        293
_diffrn_detector                   'Hybrid Pixel Array Detector'
_diffrn_detector_area_resol_mean   13.3333
_diffrn_measured_fraction_theta_full  0.886
_diffrn_measured_fraction_theta_max  0.880
_diffrn_measurement_details
;
List of Runs (angles in degrees, time in seconds):

  # Type    Start    End  Width  t~exp~   \w     \q     \k     \f   Frames
--------------------------------------------------------------------------
  1  \w    -23.00  36.00   0.50    4.00    --    0.00   0.00   0.00  118
;
_diffrn_measurement_device         'abstract diffractometer'
_diffrn_measurement_device_type   
 'ESRF ID27, EIGER2 X CdTe 9M detector'
_diffrn_measurement_method         '\w scans'
_diffrn_orient_matrix_type        
 'CrysAlisPro convention (1999,Acta A55,543-557)'
_diffrn_orient_matrix_UB_11        0.0878362000
_diffrn_orient_matrix_UB_12        0.1183750000
_diffrn_orient_matrix_UB_13        0.0229356000
_diffrn_orient_matrix_UB_21        0.0546370000
_diffrn_orient_matrix_UB_22        -0.0663838000
_diffrn_orient_matrix_UB_23        0.0247996000
_diffrn_orient_matrix_UB_31        0.0943385000
_diffrn_orient_matrix_UB_32        0.0298735000
_diffrn_orient_matrix_UB_33        -0.0359360000
_diffrn_radiation_monochromator    synchrotron
_diffrn_radiation_probe            x-ray
_diffrn_radiation_type             synchrotron
_diffrn_radiation_wavelength       0.3738
_diffrn_source                     synchrotron
_reflns_Friedel_coverage           0.000
_reflns_Friedel_fraction_full      .
_reflns_Friedel_fraction_max       .
_reflns_number_gt                  41
_reflns_number_total               44
_reflns_special_details
;
 Reflections were merged by SHELXL according to the crystal
 class for the calculation of statistics and refinement.
 
 _reflns_Friedel_fraction is defined as the number of unique
 Friedel pairs measured divided by the number that would be
 possible theoretically, ignoring centric projections and
 systematic absences.
;
_reflns_threshold_expression       'I > 2\s(I)'
_computing_cell_refinement         'CrysAlisPro 1.171.40.67a (Rigaku OD, 2019)'
_computing_data_collection         'CrysAlisPro 1.171.40.67a (Rigaku OD, 2019)'
_computing_data_reduction          'CrysAlisPro 1.171.40.67a (Rigaku OD, 2019)'
_computing_molecular_graphics      'Olex2 1.5 (Dolomanov et al., 2009)'
_computing_publication_material    'Olex2 1.5 (Dolomanov et al., 2009)'
_computing_structure_refinement    'SHELXL 2014/7 (Sheldrick, 2015)'
_computing_structure_solution      'SHELXT 2014/5 (Sheldrick, 2014)'
_refine_diff_density_max           2.226
_refine_diff_density_min           -5.925
_refine_diff_density_rms           0.998
_refine_ls_extinction_coef         .
_refine_ls_extinction_method       none
_refine_ls_goodness_of_fit_ref     1.236
_refine_ls_hydrogen_treatment      undef
_refine_ls_matrix_type             full
_refine_ls_number_parameters       5
_refine_ls_number_reflns           44
_refine_ls_number_restraints       0
_refine_ls_R_factor_all            0.0454
_refine_ls_R_factor_gt             0.0446
_refine_ls_restrained_S_all        1.236
_refine_ls_shift/su_max            0.000
_refine_ls_shift/su_mean           0.000
_refine_ls_structure_factor_coef   Fsqd
_refine_ls_weighting_details      
 'w=1/[\s^2^(Fo^2^)+(0.0801P)^2^] where P=(Fo^2^+2Fc^2^)/3'
_refine_ls_weighting_scheme        calc
_refine_ls_wR_factor_gt            0.1027
_refine_ls_wR_factor_ref           0.1036
_refine_special_details            ?
_olex2_refinement_description
;
;
_atom_sites_solution_hydrogens     .
_atom_sites_solution_primary       dual
_atom_sites_solution_secondary     ?
loop_
  _atom_site_label
  _atom_site_type_symbol
  _atom_site_fract_x
  _atom_site_fract_y
  _atom_site_fract_z
  _atom_site_U_iso_or_equiv
  _atom_site_adp_type
  _atom_site_occupancy
  _atom_site_site_symmetry_order
  _atom_site_calc_flag
  _atom_site_refinement_flags_posn
  _atom_site_refinement_flags_adp
  _atom_site_refinement_flags_occupancy
  _atom_site_disorder_assembly
  _atom_site_disorder_group
 Dy01 Dy 0.0000 1.0000 0.5000 0.0091(8) Uani 1 12 d S T P . .
 Cl02 Cl 0.3333 0.6667 0.7500 0.0115(10) Uani 1 12 d S T P . .

loop_
  _atom_site_aniso_label
  _atom_site_aniso_U_11
  _atom_site_aniso_U_22
  _atom_site_aniso_U_33
  _atom_site_aniso_U_23
  _atom_site_aniso_U_13
  _atom_site_aniso_U_12
 Dy01 0.0103(9) 0.0103(9) 0.0066(12) 0.000 0.000 0.0052(5)
 Cl02 0.0127(13) 0.0127(13) 0.0090(17) 0.000 0.000 0.0064(7)

_geom_special_details
;
 All esds (except the esd in the dihedral angle between two l.s. planes)
 are estimated using the full covariance matrix.  The cell esds are taken
 into account individually in the estimation of esds in distances, angles
 and torsion angles; correlations between esds in cell parameters are only
 used when they are defined by crystal symmetry.  An approximate (isotropic)
 treatment of cell esds is used for estimating esds involving l.s. planes.
;
loop_
  _geom_bond_atom_site_label_1
  _geom_bond_atom_site_label_2
  _geom_bond_distance
  _geom_bond_site_symmetry_2
  _geom_bond_publ_flag
 Dy01 Dy01 3.0787(19) 1_445 ?
 Dy01 Dy01 3.0787(19) 1_545 ?
 Dy01 Dy01 3.0787(19) 1_655 ?
 Dy01 Dy01 3.0787(19) 1_455 ?
 Dy01 Dy01 3.0787(19) 1_565 ?
 Dy01 Dy01 3.0787(19) 1_665 ?
 Dy01 Cl02 2.6057(12) 13_576 ?
 Dy01 Cl02 2.6057(12) 1_565 ?
 Dy01 Cl02 2.6057(12) 13_566 ?
 Dy01 Cl02 2.6057(12) 13_676 ?
 Dy01 Cl02 2.6057(12) . ?
 Dy01 Cl02 2.6057(12) 1_455 ?
 Cl02 Dy01 2.6057(12) 4_565 ?
 Cl02 Dy01 2.6057(12) 4_575 ?
 Cl02 Dy01 2.6057(12) 4_675 ?
 Cl02 Dy01 2.6057(12) 1_545 ?
 Cl02 Dy01 2.6057(12) 1_655 ?

loop_
  _geom_angle_atom_site_label_1
  _geom_angle_atom_site_label_2
  _geom_angle_atom_site_label_3
  _geom_angle
  _geom_angle_site_symmetry_1
  _geom_angle_site_symmetry_3
  _geom_angle_publ_flag
 Dy01 Dy01 Dy01 180.0 1_445 1_665 ?
 Dy01 Dy01 Dy01 120.0 1_655 1_565 ?
 Dy01 Dy01 Dy01 180.0 1_655 1_455 ?
 Dy01 Dy01 Dy01 60.0 1_665 1_565 ?
 Dy01 Dy01 Dy01 60.0 1_445 1_455 ?
 Dy01 Dy01 Dy01 120.0 1_665 1_455 ?
 Dy01 Dy01 Dy01 120.0 1_545 1_455 ?
 Dy01 Dy01 Dy01 120.0 1_445 1_655 ?
 Dy01 Dy01 Dy01 60.0 1_445 1_545 ?
 Dy01 Dy01 Dy01 180.0 1_545 1_565 ?
 Dy01 Dy01 Dy01 120.0 1_665 1_545 ?
 Dy01 Dy01 Dy01 60.0 1_665 1_655 ?
 Dy01 Dy01 Dy01 60.0 1_655 1_545 ?
 Dy01 Dy01 Dy01 120.0 1_445 1_565 ?
 Dy01 Dy01 Dy01 60.0 1_565 1_455 ?
 Cl02 Dy01 Dy01 53.79(2) . 1_545 ?
 Cl02 Dy01 Dy01 53.79(2) . 1_655 ?
 Cl02 Dy01 Dy01 90.0 13_566 1_455 ?
 Cl02 Dy01 Dy01 53.79(2) 13_566 1_545 ?
 Cl02 Dy01 Dy01 53.79(2) 1_565 1_665 ?
 Cl02 Dy01 Dy01 126.21(2) 1_565 1_445 ?
 Cl02 Dy01 Dy01 126.21(2) 1_455 1_665 ?
 Cl02 Dy01 Dy01 90.0 1_455 1_545 ?
 Cl02 Dy01 Dy01 126.21(2) 1_565 1_545 ?
 Cl02 Dy01 Dy01 126.21(2) 13_676 1_445 ?
 Cl02 Dy01 Dy01 53.79(2) 13_566 1_445 ?
 Cl02 Dy01 Dy01 90.0 1_565 1_455 ?
 Cl02 Dy01 Dy01 126.21(2) 13_576 1_545 ?
 Cl02 Dy01 Dy01 53.79(2) 1_455 1_455 ?
 Cl02 Dy01 Dy01 90.0 13_576 1_445 ?
 Cl02 Dy01 Dy01 53.79(2) 1_565 1_565 ?
 Cl02 Dy01 Dy01 90.0 13_566 1_655 ?
 Cl02 Dy01 Dy01 90.0 1_455 1_565 ?
 Cl02 Dy01 Dy01 126.21(2) 13_576 1_655 ?
 Cl02 Dy01 Dy01 126.21(2) 13_566 1_665 ?
 Cl02 Dy01 Dy01 53.79(2) 13_576 1_455 ?
 Cl02 Dy01 Dy01 53.79(2) 13_676 1_665 ?
 Cl02 Dy01 Dy01 90.0 1_565 1_655 ?
 Cl02 Dy01 Dy01 126.21(2) . 1_455 ?
 Cl02 Dy01 Dy01 90.0 . 1_665 ?
 Cl02 Dy01 Dy01 90.0 13_576 1_665 ?
 Cl02 Dy01 Dy01 53.79(2) 13_676 1_655 ?
 Cl02 Dy01 Dy01 53.79(2) 13_576 1_565 ?
 Cl02 Dy01 Dy01 126.21(2) 13_676 1_455 ?
 Cl02 Dy01 Dy01 126.21(2) . 1_565 ?
 Cl02 Dy01 Dy01 126.21(2) 1_455 1_655 ?
 Cl02 Dy01 Dy01 126.21(2) 13_566 1_565 ?
 Cl02 Dy01 Dy01 90.0 13_676 1_565 ?
 Cl02 Dy01 Dy01 90.0 13_676 1_545 ?
 Cl02 Dy01 Dy01 90.0 . 1_445 ?
 Cl02 Dy01 Dy01 53.79(2) 1_455 1_445 ?
 Cl02 Dy01 Cl02 180.0 13_566 1_565 ?
 Cl02 Dy01 Cl02 180.0 13_676 1_455 ?
 Cl02 Dy01 Cl02 72.42(4) . 1_565 ?
 Cl02 Dy01 Cl02 72.42(4) 1_565 1_455 ?
 Cl02 Dy01 Cl02 72.42(4) 13_576 13_566 ?
 Cl02 Dy01 Cl02 107.58(4) . 13_566 ?
 Cl02 Dy01 Cl02 72.42(4) 13_566 13_676 ?
 Cl02 Dy01 Cl02 72.42(4) 13_576 13_676 ?
 Cl02 Dy01 Cl02 107.58(4) 1_565 13_676 ?
 Cl02 Dy01 Cl02 180.0 13_576 . ?
 Cl02 Dy01 Cl02 107.58(4) 13_576 1_455 ?
 Cl02 Dy01 Cl02 107.58(4) . 13_676 ?
 Cl02 Dy01 Cl02 72.42(4) . 1_455 ?
 Cl02 Dy01 Cl02 107.58(4) 13_566 1_455 ?
 Cl02 Dy01 Cl02 107.58(4) 13_576 1_565 ?
 Dy01 Cl02 Dy01 93.98(5) 4_575 . ?
 Dy01 Cl02 Dy01 72.42(4) 1_545 1_655 ?
 Dy01 Cl02 Dy01 93.98(5) 1_545 4_565 ?
 Dy01 Cl02 Dy01 93.98(5) 4_675 1_655 ?
 Dy01 Cl02 Dy01 140.12(2) . 4_565 ?
 Dy01 Cl02 Dy01 72.42(4) 4_675 4_565 ?
 Dy01 Cl02 Dy01 72.42(4) . 1_655 ?
 Dy01 Cl02 Dy01 72.42(4) 4_575 4_675 ?
 Dy01 Cl02 Dy01 72.42(4) . 1_545 ?
 Dy01 Cl02 Dy01 72.42(4) 4_575 4_565 ?
 Dy01 Cl02 Dy01 140.12(2) 4_675 1_545 ?
 Dy01 Cl02 Dy01 140.12(2) . 4_675 ?
 Dy01 Cl02 Dy01 140.12(2) 4_575 1_655 ?
 Dy01 Cl02 Dy01 140.12(2) 1_655 4_565 ?
 Dy01 Cl02 Dy01 140.12(2) 4_575 1_545 ?

_shelx_res_file
;
    yydom10.res created by SHELXL-2014/7

TITL yydom10_a.res in P6(3)/mmc
REM Old TITL YYdom10 in P6(3)/mmc
REM SHELXT solution in P6(3)/mmc
REM R1 0.054, Rweak 0.000, Alpha 0.006, Orientation as input
REM Formula found by SHELXT: Cl Dy
CELL 0.3738 3.0787 3.0787 7.6213 90 90 120
ZERR 2 0.0019 0.0019 0.0052 0 0 0
LATT 1
SYMM -Y,+X-Y,+Z
SYMM +Y-X,-X,+Z
SYMM -X,-Y,0.5+Z
SYMM +Y,-X+Y,0.5+Z
SYMM -Y+X,+X,0.5+Z
SYMM +Y,+X,-Z
SYMM -Y+X,-Y,-Z
SYMM -X,-X+Y,-Z
SYMM -Y,-X,0.5-Z
SYMM +Y-X,+Y,0.5-Z
SYMM +X,+X-Y,0.5-Z
SFAC Cl Dy
DISP Cl 0.027 0.0429 111.1688
DISP Dy -1.3453 1.4529 3430.8074
UNIT 2 2

L.S. 50
PLAN  5
SIZE 0.001 0.001 0.001
TEMP 19.85
CONF
list 4
fmap 2 53
MORE -1
ACTA
REM <olex2.extras>
REM <HklSrc "%.\\YYdom10.hkl">
REM </olex2.extras>

WGHT    0.080100
FVAR       0.86048
DY01  2    0.000000    1.000000    0.500000    10.08333    0.01030    0.01030 =
         0.00656    0.00000    0.00000    0.00515
CL02  1    0.333333    0.666667    0.750000    10.08333    0.01273    0.01273 =
         0.00904    0.00000    0.00000    0.00637
HKLF 4

REM  yydom10_a.res in P6(3)/mmc
REM R1 =  0.0446 for      41 Fo > 4sig(Fo)  and  0.0454 for all      44 data
REM      5 parameters refined using      0 restraints

END

WGHT      0.0801      0.0000

REM Highest difference peak  2.226,  deepest hole -5.925,  1-sigma level  0.998
Q1    1   0.1059  1.2119  0.6573  10.50000  0.05    2.23
Q2    1  -0.1749  1.1749  0.4870  10.50000  0.05    2.12
Q3    1   0.6667  0.3333  0.6572  10.16667  0.05    2.05
Q4    1  -0.1041  0.7919  0.6546  10.50000  0.05    2.02
Q5    1   0.6556  0.9973  0.7500  10.50000  0.05    1.74
;
_shelx_res_checksum                80231
_shelx_hkl_file
;
  -1   1   0 6395.72   11.52
   1  -1   0 6179.34   11.77
  -1   1   1  317.80    3.07
   1  -1   1  318.99    2.82
   1  -1   2 9942.11   15.01
  -1   1  -2 9999.00   13.33
   0  -1   3  212.54    3.01
   1  -1   3  220.00    2.25
   0  -1   4 4575.53   12.03
   1  -1   4 4547.31   11.23
   1  -1   5  149.99    2.60
   0  -1   5  152.80    3.17
   0  -1   6 4570.47   12.76
   0   1  -6 4526.35   10.06
  -1   0   7   85.31    1.39
   0  -1   7   87.71    2.72
  -1   0   8 2050.37    5.68
   0  -1   8 2201.82    9.52
  -1   0   9   54.56    1.63
   0  -1   9   65.83    2.97
  -1   0  10 1638.69    6.03
   2  -1   0 5755.67    9.98
   2  -1   1   -0.13    1.13
  -1   2  -2 2989.75   13.34
   2  -1   2 3005.86    9.68
   2  -1  -2 3000.13    8.21
  -1   2  -3    0.29    2.06
   1  -2   3    0.80    3.29
   2  -1   3   -0.11    1.75
   2  -1  -3    0.30    0.89
  -2   1   3   -0.01    0.82
  -1   2  -4 4511.39   12.48
  -2   1   4 4331.42    5.20
  -2   1   5   -0.35    0.81
   1   1  -5    1.73    1.60
   1  -2   6 1823.79   11.69
  -1   2  -6 1826.44    8.01
  -1   2  -8 2562.98   10.09
   1  -2   8 2673.50   14.81
  -1  -1   9    1.37    2.31
   1  -2   9    0.51    3.70
  -2   2   0 2781.80   10.03
  -2   2  -1  110.90    2.65
  -2   2   1   99.25    2.97
  -2   2   2 4701.53   14.03
  -2   2  -2 4768.71   11.32
   2  -2   3  103.85    3.60
  -2   2  -3  113.66    2.47
  -2   2  -4 2560.83    9.70
   2  -2   4 2566.92   11.91
  -2   2  -5   81.50    2.89
   2  -2   5   96.72    3.69
   0   2  -6 2515.49    9.59
   2  -2   6 2626.99   12.25
   2  -2   7   55.83    3.59
   0   2  -7   54.41    1.87
   0  -2   7   52.08    3.22
   2  -2   8 1436.37   10.38
   0  -2   8 1205.07    8.78
   3  -2   0 2045.42   10.25
  -3   2   1   75.18    2.25
   3  -2   1   76.07    3.31
   3  -2  -2 3552.24   14.28
  -3   2   2 3558.14    9.93
   3  -2  -3   60.59    2.12
   3  -1  -3   64.04    1.99
  -2   3  -3   60.49    3.08
  -3   2   4 1913.23    6.23
  -2   3  -4 1769.37    9.89
   2  -3   5   52.59    5.52
  -2   3  -5   48.27    2.35
   3  -2   5   61.48    2.75
   1  -3   6 1641.88   10.25
   2  -3   6 1830.00   13.89
   3  -2   6 1842.32    9.52
  -2   3  -6 1633.41    9.28
  -3   2   6 1566.29    5.85
  -1   3  -6 1507.41    8.63
  -1   3  -7   28.90    2.34
  -3   2   7   31.90    1.89
   3  -3   0 2513.21   12.79
  -3   3   0 2370.39   10.82
  -3   3  -1   -0.29    2.17
   3  -3  -1   -0.11    2.43
   3  -3   2 1184.53   10.87
  -3   3  -2 1169.84    6.62
   3  -3   3    1.79    4.91
  -3   3  -3    1.32    2.16
  -3   3  -4 2425.21   10.47
   3  -3   4 2411.06   15.91
   3  -3   5   -3.09    4.72
   3  -3   6  776.50    9.87
  -3   3  -6  867.13    7.27
   4  -2   1   -1.71    3.10
   4  -2  -1    6.38    3.28
   4  -2  -2  854.34    7.66
   4  -2  -3   -0.78    2.99
   4  -3   0 1007.03   10.03
  -4   3   0  667.41    6.36
  -4   3   1   34.74    2.75
  -4   3  -1   35.57    2.92
  -4   3   2 1462.47    7.53
   4  -3  -2 1468.27    9.55
   0   0   0    0.00    0.00


TITL YYdom10 in P6(3)/mmc
REM P6(3)/mmc (#194 in standard setting)
CELL 0.37380   3.078663   3.078663   7.621259  90.0000  90.0000 120.0000
ZERR    2.00   0.001876   0.001876   0.005206   0.0000   0.0000   0.0000
LATT  1
SYMM -y, x-y, z
SYMM -x+y,-x, z
SYMM -x,-y, z+1/2
SYMM  y,-x+y, z+1/2
SYMM  x-y, x, z+1/2
SYMM  y, x,-z
SYMM  x-y,-y,-z
SYMM -x,-x+y,-z
SYMM -y,-x,-z+1/2
SYMM -x+y, y,-z+1/2
SYMM  x, x-y,-z+1/2
SFAC Cl Dy
UNIT 2.00 2.00
TREF
HKLF 4
END
_computing_structure_solution     'SHELXT 2014/5 (Sheldrick, 2014)'
;
_shelx_hkl_checksum                85872
_olex2_submission_special_instructions  'No special instructions were received'
_oxdiff_exptl_absorpt_empirical_details
;
Empirical correction (ABSPACK) includes:
- Absorption correction using spherical harmonics
- Frame scaling
;
_oxdiff_exptl_absorpt_empirical_full_max  1.723
_oxdiff_exptl_absorpt_empirical_full_min  0.555

# start Validation Reply Form
_vrf_PLAT029_yydom10
;
PROBLEM: _diffrn_measured_fraction_theta_full value Low .      0.886 Why?  
RESPONSE: This measurement was performed at high pressure which, due to the high pressure apparatus, limits the theta range. Indeed, the diamond anvil cell metallic body typically shadows more than 60% of the reflections.
;
# end Validation Reply Form
