# Supplementary material for: Synthesis of rare-earth metal compounds through enhanced reactivity of alkali halides at high pressures
Source: Commun Chem. 2022 Oct 8;5:122. doi: 10.1038/s42004-022-00736-x (PMC9814685; doi:10.1038/s42004-022-00736-x)
Supplement: Supplementary file 6 — Supplementary data 3 [file 42004_2022_736_MOESM6_ESM.cif]

data_finedom2_3
_audit_creation_date               2022-05-31
_audit_creation_method
;
Olex2 1.5
(compiled 2022.04.07 svn.rca3783a0 for OlexSys, GUI svn.r6498)
;
_shelx_SHELXL_version_number       '2014/7'
_audit_contact_author_address      ?
_audit_contact_author_email        ?
_audit_contact_author_name         ''
_audit_contact_author_phone        ?
_publ_contact_author_id_orcid      ?
_publ_section_references
;
Dolomanov, O.V., Bourhis, L.J., Gildea, R.J, Howard, J.A.K. & Puschmann, H.
 (2009), J. Appl. Cryst. 42, 339-341.

Sheldrick, G.M. (2015). Acta Cryst. A71, 3-8.

Sheldrick, G.M. (2015). Acta Cryst. C71, 3-8.
;
_chemical_name_common              ?
_chemical_name_systematic          Y2ClC
_chemical_formula_moiety           'C1 Cl1 Y2'
_chemical_formula_sum              'C Cl Y2'
_chemical_formula_weight           225.28
_chemical_melting_point            ?
_chemical_oxdiff_formula           'Cl Y2 C'
loop_
  _atom_type_symbol
  _atom_type_description
  _atom_type_scat_dispersion_real
  _atom_type_scat_dispersion_imag
  _atom_type_scat_source
 'C' 'C' -0.0011 0.0005 'International Tables Vol C Tables 4.2.6.8 and 6.1.1.4'
 'Cl' 'Cl' 0.0374 0.0521 'International Tables Vol C Tables 4.2.6.8 and 6.1.1.4'
 'Y' 'Y' 0.0813 1.4177 'International Tables Vol C Tables 4.2.6.8 and 6.1.1.4'

_shelx_space_group_comment
;
The symmetry employed for this shelxl refinement is uniquely defined
by the following loop, which should always be used as a source of
symmetry information in preference to the above space-group names.
They are only intended as comments.
;
_space_group_crystal_system        'trigonal'
_space_group_IT_number             166
_space_group_name_H-M_alt          'R -3 m'
_space_group_name_Hall             '-R 3 2"'
loop_
  _space_group_symop_operation_xyz
 'x, y, z'
 '-y, x-y, z'
 '-x+y, -x, z'
 'y, x, -z'
 'x-y, -y, -z'
 '-x, -x+y, -z'
 'x+2/3, y+1/3, z+1/3'
 '-y+2/3, x-y+1/3, z+1/3'
 '-x+y+2/3, -x+1/3, z+1/3'
 'y+2/3, x+1/3, -z+1/3'
 'x-y+2/3, -y+1/3, -z+1/3'
 '-x+2/3, -x+y+1/3, -z+1/3'
 'x+1/3, y+2/3, z+2/3'
 '-y+1/3, x-y+2/3, z+2/3'
 '-x+y+1/3, -x+2/3, z+2/3'
 'y+1/3, x+2/3, -z+2/3'
 'x-y+1/3, -y+2/3, -z+2/3'
 '-x+1/3, -x+y+2/3, -z+2/3'
 '-x, -y, -z'
 'y, -x+y, -z'
 'x-y, x, -z'
 '-y, -x, z'
 '-x+y, y, z'
 'x, x-y, z'
 '-x+2/3, -y+1/3, -z+1/3'
 'y+2/3, -x+y+1/3, -z+1/3'
 'x-y+2/3, x+1/3, -z+1/3'
 '-y+2/3, -x+1/3, z+1/3'
 '-x+y+2/3, y+1/3, z+1/3'
 'x+2/3, x-y+1/3, z+1/3'
 '-x+1/3, -y+2/3, -z+2/3'
 'y+1/3, -x+y+2/3, -z+2/3'
 'x-y+1/3, x+2/3, -z+2/3'
 '-y+1/3, -x+2/3, z+2/3'
 '-x+y+1/3, y+2/3, z+2/3'
 'x+1/3, x-y+2/3, z+2/3'

_cell_length_a                     3.3690(7)
_cell_length_b                     3.3690(7)
_cell_length_c                     17.703(6)
_cell_angle_alpha                  90
_cell_angle_beta                   90
_cell_angle_gamma                  120
_cell_volume                       174.01(10)
_cell_formula_units_Z              3
_cell_measurement_reflns_used      95
_cell_measurement_temperature      293
_cell_measurement_theta_max        17.5020
_cell_measurement_theta_min        4.0790
_shelx_estimated_absorpt_T_max     0.988
_shelx_estimated_absorpt_T_min     0.988
_exptl_absorpt_coefficient_mu      12.058
_exptl_absorpt_correction_T_max    1.00000
_exptl_absorpt_correction_T_min    0.29928
_exptl_absorpt_correction_type     multi-scan
_exptl_absorpt_process_details
;
CrysAlisPro 1.171.40.67a (Rigaku Oxford Diffraction, 2019)
Empirical absorption correction using spherical harmonics,
 implemented in SCALE3 ABSPACK scaling algorithm.
;
_exptl_absorpt_special_details     ?
_exptl_crystal_colour              'metallic dark gray'
_exptl_crystal_colour_lustre       metallic
_exptl_crystal_colour_modifier     dark
_exptl_crystal_colour_primary      gray
_exptl_crystal_density_diffrn      6.450
_exptl_crystal_density_meas        ?
_exptl_crystal_density_method      ?
_exptl_crystal_description         block
_exptl_crystal_F_000               303
_exptl_crystal_preparation         ?
_exptl_crystal_recrystallization_method  ?
_exptl_crystal_size_max            0.001
_exptl_crystal_size_mid            0.001
_exptl_crystal_size_min            0.001
_exptl_transmission_factor_max     ?
_exptl_transmission_factor_min     ?
_diffrn_reflns_av_R_equivalents    0.0415
_diffrn_reflns_av_unetI/netI       0.0294
_diffrn_reflns_Laue_measured_fraction_full  0.552
_diffrn_reflns_Laue_measured_fraction_max  0.596
_diffrn_reflns_limit_h_max         4
_diffrn_reflns_limit_h_min         -4
_diffrn_reflns_limit_k_max         3
_diffrn_reflns_limit_k_min         -3
_diffrn_reflns_limit_l_max         23
_diffrn_reflns_limit_l_min         -17
_diffrn_reflns_number              117
_diffrn_reflns_point_group_measured_fraction_full  0.552
_diffrn_reflns_point_group_measured_fraction_max  0.596
_diffrn_reflns_theta_full          14.246
_diffrn_reflns_theta_max           17.014
_diffrn_reflns_theta_min           4.085
_diffrn_ambient_temperature        298
_diffrn_detector                   'Hybrid Pixel Array Detector'
_diffrn_detector_area_resol_mean   13.3333
_diffrn_measured_fraction_theta_full  0.552
_diffrn_measured_fraction_theta_max  0.596
_diffrn_measurement_details
;
List of Runs (angles in degrees, time in seconds):

  # Type    Start    End  Width  t~exp~   \w     \q     \k     \f   Frames
--------------------------------------------------------------------------
  1  \w    -26.50  36.00   0.50    0.20    --    0.00   0.00   0.00  125
;
_diffrn_measurement_device         'abstract diffractometer'
_diffrn_measurement_device_type   
 'ESRF ID15b, EIGER2 X 9M CdTe detector'
_diffrn_measurement_method         '\w scans'
_diffrn_orient_matrix_type        
 'CrysAlisPro convention (1999,Acta A55,543-557)'
_diffrn_orient_matrix_UB_11        -0.0303325000
_diffrn_orient_matrix_UB_12        -0.1165731000
_diffrn_orient_matrix_UB_13        0.0118238000
_diffrn_orient_matrix_UB_21        -0.1359980000
_diffrn_orient_matrix_UB_22        -0.0376032000
_diffrn_orient_matrix_UB_23        -0.0001699000
_diffrn_orient_matrix_UB_31        -0.0173486000
_diffrn_orient_matrix_UB_32        -0.0689559000
_diffrn_orient_matrix_UB_33        -0.0199368000
_diffrn_radiation_monochromator    synchrotron
_diffrn_radiation_probe            x-ray
_diffrn_radiation_type             synchrotron
_diffrn_radiation_wavelength       0.41015
_diffrn_source                     synchrotron
_reflns_Friedel_coverage           0.000
_reflns_Friedel_fraction_full      .
_reflns_Friedel_fraction_max       .
_reflns_number_gt                  51
_reflns_number_total               53
_reflns_special_details
;
 Reflections were merged by SHELXL according to the crystal
 class for the calculation of statistics and refinement.
 
 _reflns_Friedel_fraction is defined as the number of unique
 Friedel pairs measured divided by the number that would be
 possible theoretically, ignoring centric projections and
 systematic absences.
;
_reflns_threshold_expression       'I > 2\s(I)'
_computing_cell_refinement         'CrysAlisPro 1.171.40.67a (Rigaku OD, 2019)'
_computing_data_collection         'CrysAlisPro 1.171.40.67a (Rigaku OD, 2019)'
_computing_data_reduction          'CrysAlisPro 1.171.40.67a (Rigaku OD, 2019)'
_computing_molecular_graphics      'Olex2 1.5 (Dolomanov et al., 2009)'
_computing_publication_material    'Olex2 1.5 (Dolomanov et al., 2009)'
_computing_structure_refinement    'SHELXL 2014/7 (Sheldrick, 2015)'
_computing_structure_solution      'SHELXT 2014/5 (Sheldrick, 2014)'
_refine_diff_density_max           1.928
_refine_diff_density_min           -1.740
_refine_diff_density_rms           0.484
_refine_ls_extinction_coef         .
_refine_ls_extinction_method       none
_refine_ls_goodness_of_fit_ref     1.200
_refine_ls_hydrogen_treatment      undef
_refine_ls_matrix_type             full
_refine_ls_number_parameters       8
_refine_ls_number_reflns           53
_refine_ls_number_restraints       0
_refine_ls_R_factor_all            0.0510
_refine_ls_R_factor_gt             0.0502
_refine_ls_restrained_S_all        1.200
_refine_ls_shift/su_max            0.000
_refine_ls_shift/su_mean           0.000
_refine_ls_structure_factor_coef   Fsqd
_refine_ls_weighting_details      
 'w=1/[\s^2^(Fo^2^)+(0.0957P)^2^] where P=(Fo^2^+2Fc^2^)/3'
_refine_ls_weighting_scheme        calc
_refine_ls_wR_factor_gt            0.1231
_refine_ls_wR_factor_ref           0.1246
_refine_special_details            ?
_olex2_refinement_description
;
;
_atom_sites_solution_hydrogens     .
_atom_sites_solution_primary       dual
_atom_sites_solution_secondary     ?
loop_
  _atom_site_label
  _atom_site_type_symbol
  _atom_site_fract_x
  _atom_site_fract_y
  _atom_site_fract_z
  _atom_site_U_iso_or_equiv
  _atom_site_adp_type
  _atom_site_occupancy
  _atom_site_site_symmetry_order
  _atom_site_calc_flag
  _atom_site_refinement_flags_posn
  _atom_site_refinement_flags_adp
  _atom_site_refinement_flags_occupancy
  _atom_site_disorder_assembly
  _atom_site_disorder_group
 Y001 Y 0.6667 0.3333 0.56987(9) 0.0140(9) Uani 1 6 d S T P . .
 Cl02 Cl 0.3333 0.6667 0.6667 0.0148(16) Uani 1 12 d S T P . .
 C1 C 1.0000 0.0000 0.5000 0.006(5) Uani 1 12 d S T P . .

loop_
  _atom_site_aniso_label
  _atom_site_aniso_U_11
  _atom_site_aniso_U_22
  _atom_site_aniso_U_33
  _atom_site_aniso_U_23
  _atom_site_aniso_U_13
  _atom_site_aniso_U_12
 Y001 0.0140(11) 0.0140(11) 0.0142(13) 0.000 0.000 0.0070(5)
 Cl02 0.014(2) 0.014(2) 0.016(4) 0.000 0.000 0.0071(10)
 C1 0.007(7) 0.007(7) 0.005(11) 0.000 0.000 0.003(3)

_geom_special_details
;
 All esds (except the esd in the dihedral angle between two l.s. planes)
 are estimated using the full covariance matrix.  The cell esds are taken
 into account individually in the estimation of esds in distances, angles
 and torsion angles; correlations between esds in cell parameters are only
 used when they are defined by crystal symmetry.  An approximate (isotropic)
 treatment of cell esds is used for estimating esds involving l.s. planes.
;
loop_
  _geom_bond_atom_site_label_1
  _geom_bond_atom_site_label_2
  _geom_bond_distance
  _geom_bond_site_symmetry_2
  _geom_bond_publ_flag
 Y001 Y001 3.147(3) 19_656 ?
 Y001 Y001 3.3690(7) 1_455 ?
 Y001 Y001 3.147(3) 19_666 ?
 Y001 Y001 3.3690(7) 1_445 ?
 Y001 Y001 3.3690(7) 1_565 ?
 Y001 Y001 3.147(3) 19_766 ?
 Y001 Cl02 2.5923(12) . ?
 Y001 Cl02 2.5923(12) 1_545 ?
 Y001 Cl02 2.5923(12) 1_655 ?
 Y001 C1 2.3050(10) 1_565 ?
 Y001 C1 2.3050(10) 1_455 ?
 Y001 C1 2.3050(10) . ?
 Cl02 Y001 2.5923(12) 25_566 ?
 Cl02 Y001 2.5923(12) 25_556 ?
 Cl02 Y001 2.5923(12) 25_666 ?
 Cl02 Y001 2.5922(12) 1_565 ?
 Cl02 Y001 2.5922(12) 1_455 ?
 C1 Y001 2.3050(10) 19_756 ?
 C1 Y001 2.3050(10) 1_655 ?
 C1 Y001 2.3050(10) 19_656 ?
 C1 Y001 2.3050(10) 1_545 ?
 C1 Y001 2.3050(10) 19_766 ?

loop_
  _geom_angle_atom_site_label_1
  _geom_angle_atom_site_label_2
  _geom_angle_atom_site_label_3
  _geom_angle
  _geom_angle_site_symmetry_1
  _geom_angle_site_symmetry_3
  _geom_angle_publ_flag
 Y001 Y001 Y001 64.73(6) 19_656 19_766 ?
 Y001 Y001 Y001 122.36(3) 19_656 1_565 ?
 Y001 Y001 Y001 57.64(3) 19_656 1_445 ?
 Y001 Y001 Y001 60.000(1) 1_455 1_445 ?
 Y001 Y001 Y001 57.64(3) 19_666 1_565 ?
 Y001 Y001 Y001 60.0 1_455 1_565 ?
 Y001 Y001 Y001 120.000(1) 1_565 1_445 ?
 Y001 Y001 Y001 64.73(6) 19_656 19_666 ?
 Y001 Y001 Y001 122.36(3) 19_766 1_445 ?
 Y001 Y001 Y001 90.0 19_766 1_565 ?
 Y001 Y001 Y001 90.0 19_656 1_455 ?
 Y001 Y001 Y001 64.73(6) 19_766 19_666 ?
 Y001 Y001 Y001 122.36(3) 19_766 1_455 ?
 Y001 Y001 Y001 57.64(3) 19_666 1_455 ?
 Y001 Y001 Y001 90.0 19_666 1_445 ?
 Cl02 Y001 Y001 49.47(2) . 1_455 ?
 Cl02 Y001 Y001 138.724(13) . 19_656 ?
 Cl02 Y001 Y001 138.724(13) 1_545 19_666 ?
 Cl02 Y001 Y001 93.20(3) 1_545 19_656 ?
 Cl02 Y001 Y001 130.53(2) 1_655 1_445 ?
 Cl02 Y001 Y001 49.47(2) 1_545 1_445 ?
 Cl02 Y001 Y001 93.20(3) . 19_666 ?
 Cl02 Y001 Y001 138.724(13) . 19_766 ?
 Cl02 Y001 Y001 90.0 1_655 1_565 ?
 Cl02 Y001 Y001 93.20(3) 1_655 19_766 ?
 Cl02 Y001 Y001 90.000(1) . 1_445 ?
 Cl02 Y001 Y001 138.724(13) 1_655 19_656 ?
 Cl02 Y001 Y001 90.0 1_545 1_455 ?
 Cl02 Y001 Y001 130.53(2) 1_655 1_455 ?
 Cl02 Y001 Y001 138.724(13) 1_655 19_666 ?
 Cl02 Y001 Y001 49.47(2) . 1_565 ?
 Cl02 Y001 Y001 138.724(13) 1_545 19_766 ?
 Cl02 Y001 Y001 130.53(2) 1_545 1_565 ?
 Cl02 Y001 Cl02 81.06(5) 1_655 . ?
 Cl02 Y001 Cl02 81.06(4) 1_545 . ?
 Cl02 Y001 Cl02 81.06(4) 1_655 1_545 ?
 C1 Y001 Y001 46.95(3) 1_455 19_656 ?
 C1 Y001 Y001 46.95(3) . 19_656 ?
 C1 Y001 Y001 43.05(3) 1_455 1_455 ?
 C1 Y001 Y001 136.95(2) . 1_455 ?
 C1 Y001 Y001 90.0 1_455 1_565 ?
 C1 Y001 Y001 90.0 1_565 1_455 ?
 C1 Y001 Y001 136.95(2) . 1_565 ?
 C1 Y001 Y001 136.95(2) 1_565 1_445 ?
 C1 Y001 Y001 46.95(2) 1_565 19_666 ?
 C1 Y001 Y001 46.95(2) 1_565 19_766 ?
 C1 Y001 Y001 95.73(8) 1_565 19_656 ?
 C1 Y001 Y001 46.95(2) 1_455 19_666 ?
 C1 Y001 Y001 95.73(8) . 19_666 ?
 C1 Y001 Y001 90.0 . 1_445 ?
 C1 Y001 Y001 95.73(8) 1_455 19_766 ?
 C1 Y001 Y001 43.05(3) 1_565 1_565 ?
 C1 Y001 Y001 43.05(2) 1_455 1_445 ?
 C1 Y001 Y001 46.95(2) . 19_766 ?
 C1 Y001 Cl02 92.184(18) 1_565 1_655 ?
 C1 Y001 Cl02 92.184(18) 1_455 . ?
 C1 Y001 Cl02 171.07(6) 1_565 1_545 ?
 C1 Y001 Cl02 171.07(6) . . ?
 C1 Y001 Cl02 171.07(6) 1_455 1_655 ?
 C1 Y001 Cl02 92.184(18) 1_565 . ?
 C1 Y001 Cl02 92.185(18) . 1_655 ?
 C1 Y001 Cl02 92.185(18) . 1_545 ?
 C1 Y001 Cl02 92.184(18) 1_455 1_545 ?
 C1 Y001 C1 93.91(5) 1_455 1_565 ?
 C1 Y001 C1 93.91(5) . 1_565 ?
 C1 Y001 C1 93.91(5) . 1_455 ?
 Y001 Cl02 Y001 81.05(5) 25_666 25_566 ?
 Y001 Cl02 Y001 98.94(5) 25_556 1_455 ?
 Y001 Cl02 Y001 81.05(5) 25_556 25_566 ?
 Y001 Cl02 Y001 98.94(5) 25_666 1_565 ?
 Y001 Cl02 Y001 81.06(5) 25_666 25_556 ?
 Y001 Cl02 Y001 98.94(5) 25_556 . ?
 Y001 Cl02 Y001 81.06(4) 1_455 1_565 ?
 Y001 Cl02 Y001 98.94(5) 25_566 1_455 ?
 Y001 Cl02 Y001 180.0 25_566 . ?
 Y001 Cl02 Y001 81.06(5) 1_455 . ?
 Y001 Cl02 Y001 81.06(4) 1_565 . ?
 Y001 Cl02 Y001 180.0 25_556 1_565 ?
 Y001 Cl02 Y001 98.94(5) 25_566 1_565 ?
 Y001 Cl02 Y001 98.94(5) 25_666 . ?
 Y001 Cl02 Y001 180.0 25_666 1_455 ?
 Y001 C1 Y001 180.0 19_756 . ?
 Y001 C1 Y001 86.09(5) 1_655 19_766 ?
 Y001 C1 Y001 93.91(5) 1_655 1_545 ?
 Y001 C1 Y001 93.91(5) 19_656 19_766 ?
 Y001 C1 Y001 93.91(5) . 1_545 ?
 Y001 C1 Y001 86.09(5) 19_656 1_545 ?
 Y001 C1 Y001 86.09(5) . 19_766 ?
 Y001 C1 Y001 93.91(5) 19_756 19_656 ?
 Y001 C1 Y001 93.91(5) . 1_655 ?
 Y001 C1 Y001 86.09(5) 19_756 1_545 ?
 Y001 C1 Y001 180.0 19_656 1_655 ?
 Y001 C1 Y001 86.09(5) . 19_656 ?
 Y001 C1 Y001 93.91(5) 19_756 19_766 ?
 Y001 C1 Y001 180.0 19_766 1_545 ?
 Y001 C1 Y001 86.09(5) 19_756 1_655 ?

_shelx_res_file
;
    finedom2_3.res created by SHELXL-2014/7

TITL finedom2_3_a.res in R-3m
REM Old TITL finedom2_3 in R3m
REM SHELXT solution in R-3m
REM R1 0.115, Rweak 0.011, Alpha 0.012, Orientation as input
REM Formula found by SHELXT: Cl Y2
CELL 0.41015 3.369 3.369 17.7025 90 90 120
ZERR 3 0.0007 0.0007 0.0064 0 0 0
LATT 3
SYMM -Y,+X-Y,+Z
SYMM +Y-X,-X,+Z
SYMM +Y,+X,-Z
SYMM -Y+X,-Y,-Z
SYMM -X,-X+Y,-Z
SFAC C Cl Y
DISP C -0.0011 0.0005 5.0821
DISP Cl 0.0374 0.0521 140.4774
DISP Y 0.0813 1.4177 3424.1453
UNIT 3 3 6

L.S. 50
PLAN  5
SIZE 0.001 0.001 0.001
TEMP 24.85
CONF
list 4
fmap 2 53
MORE -1
ACTA
OMIT -2 2 17
OMIT -1 1 4
OMIT -1 1 13
OMIT -2 2 8
REM <olex2.extras>
REM <HklSrc "%.\\finedom2_3.hkl">
REM </olex2.extras>

WGHT    0.095700
FVAR       0.38580
Y001  3    0.666667    0.333333    0.569867    10.16667    0.01395    0.01395 =
         0.01419    0.00000    0.00000    0.00698
CL02  2    0.333333    0.666667    0.666667    10.08333    0.01416    0.01416 =
         0.01602    0.00000    0.00000    0.00708
C1    1    1.000000    0.000000    0.500000    10.08333    0.00653    0.00653 =
         0.00549    0.00000    0.00000    0.00326
HKLF 4

REM  finedom2_3_a.res in R-3m
REM R1 =  0.0502 for      51 Fo > 4sig(Fo)  and  0.0510 for all      53 data
REM      8 parameters refined using      0 restraints

END

WGHT      0.0957      0.0000

REM Highest difference peak  1.928,  deepest hole -1.740,  1-sigma level  0.484
Q1    1   0.7852  0.2148  0.5465  10.50000  0.05    1.93
Q2    1   0.5455  0.4545  0.5988  10.50000  0.05    1.59
Q3    1   0.6667  0.3333  0.4894  10.16667  0.05    1.50
Q4    1   0.0000  1.0000  0.6477  10.16667  0.05    1.43
Q5    1   0.2767  0.7233  0.5875  10.50000  0.05    1.18
;
_shelx_res_checksum                7253
_shelx_hkl_file
;
   1  -1  -7  699.38    5.83
  -1   0  -7  696.94   12.46
   1  -1  -4 9999.00   75.86
  -1   0  -4 9925.62   76.75
  -1   0  -1  316.25    4.27
   0   1  23  332.38    4.35
   1   0   1  247.91    2.92
  -1   1   4 9898.21   79.13
   1   0   4 9874.26   76.50
   1   0   7  819.55    8.56
  -1   1   7  629.33    7.86
   1   0  10  589.58   11.11
  -1   1  10  684.30    6.79
  -1   1  13 2945.06   22.71
  -1   1  16  227.63    2.41
  -2   0 -11  748.52   19.87
   2  -2 -11  736.85    7.13
   2  -2  -8 2635.03   24.98
  -2   0  -5  555.83   10.54
  -2   0  -2 1481.31   17.17
  -2   0   1  136.20    3.78
  -2   0   4 2484.26   19.92
  -1  -1 -12  900.47   13.52
  -1  -1  -9 1492.28   13.48
   2  -1  -9 1422.27   13.55
   2  -1  -6 1048.43    9.08
  -2   1  -3   38.38   13.76
   2  -1  -3   46.64    3.67
   2  -1   0 5207.43   45.63
  -2   1   0 5327.42   49.27
  -2   1   3   53.61    6.32
  -2   1   6 1012.03   11.96
  -2   1   9 1528.92   16.56
  -2   1  12  989.39    9.86
   1   1  12  979.70    9.19
  -2   1  15  826.61    8.28
   1   1  15  842.37    7.05
   1   1  18   30.93    1.56
  -2   1  18   26.52    2.47
   1   1  21  621.45    5.57
   2   0   2 1494.94   12.67
   2   0   5  537.88    6.06
   2   0   8 2589.74   22.22
   2   0  11  743.38   11.23
  -2   2  11  806.90   14.97
  -2   2  14   34.65   12.68
   2   0  14   35.88    5.55
  -2   2  17 1723.46   27.22
   2   0  17 1826.26   19.38
   2   0  20    6.87    8.18
  -2   2  20    7.43   16.86
   3  -3 -15  532.19    5.53
  -3   0 -15  441.57   18.42
  -3   0 -12  486.21   20.60
   3  -3 -12  442.79    7.60
   3  -3  -9  750.00   13.58
  -3   0  -9  670.64   16.66
  -3   0   0 1696.75   18.96
  -3   0   3   17.91    4.15
  -2  -1 -16  159.07   17.77
   2  -3 -16  151.06    2.15
  -2  -1 -13  993.76   17.16
   2  -3 -13  996.27   13.15
  -2  -1 -10  236.42   10.53
   3  -2 -10  237.73    3.73
   3  -2  -7  301.56    6.73
  -3   1  -7  285.46   21.51
  -3   1  -4 2106.80   29.65
   3  -2  -4 2008.73   19.64
   3  -2  -1   49.01    5.97
  -3   1  -1   45.90   11.76
  -3   1   2  645.57   11.37
  -3   1   5  397.02   12.19
  -3   1   8 1144.88   13.14
  -3   1  11  378.14    8.70
  -3   1  14   18.21    4.47
  -3   1  17  736.35    8.90
  -1  -2 -17  734.67   15.57
  -1  -2 -11  463.73    5.45
   3  -1  -8 1060.29   10.38
   3  -1  -5  391.34    5.04
   3  -1  -2  880.28    9.09
  -3   2   1   65.83   15.03
   3  -1   1   79.04    4.87
  -3   2   4 2235.96   34.26
   3  -1   4 2142.75   22.55
   3  -1   7  250.79    7.73
   3  -1  10  150.13   11.43
  -3   2  13 1184.08   20.55
   2   1  16  164.37    5.38
  -3   2  19  373.38   11.88
   2   1  19  372.11    5.07
   3   0   0 1688.52   17.41
   3   0   3   14.85    2.61
   3   0   6  434.10    5.67
   3   0   9  637.04    7.03
   3   0  12  485.69    6.57
   3   0  15  508.72    7.67
  -4   0  -7   87.89   10.95
  -4   0  -4  557.93   14.45
  -4   0  -1   12.18    8.16
  -4   1 -11  222.82   23.02
   4  -3 -11  223.55    5.70
  -3  -1 -11  188.38    9.14
  -3  -1  -8  836.27   12.70
   4  -3  -8  702.43   13.12
   4  -3  -5  240.18    9.36
  -3  -1  -5  218.22    8.69
   4  -2 -12  320.09    5.89
  -2  -2 -12  329.33   10.80
   4  -2  -9  470.44    6.23
  -4   2  -3    5.77   21.57
   4  -2  -3   16.16    5.13
   4  -2   3   17.81    6.60
  -4   2   3   19.34   19.90
  -4   2   9  492.14   18.62
  -4   2  12  188.72   11.06
   4  -1  -7   88.00    7.04
   4  -1  -4  971.59   10.03
   4  -1  -1   30.41    3.21
   4  -1   2  445.25    6.19
   4  -1   5  192.59    5.93
   4  -1   8  818.88   10.99
   4  -1  11  249.75    7.56
  -4   3  11  255.57   19.82
   4   0   4  643.23   11.52
   0   0   0    0.00    0.00


TITL finedom2_3 in R3m
REM R3m (#160 in standard setting)
CELL 0.41015   3.369012   3.369012  17.702506  90.0000  90.0000 120.0000
ZERR    3.00   0.000690   0.000690   0.006421   0.0000   0.0000   0.0000
LATT -3
SYMM -y, x-y, z
SYMM -x+y,-x, z
SYMM -y,-x, z
SYMM -x+y, y, z
SYMM  x, x-y, z
SFAC C Cl Y
UNIT 3.00 3.00 6.00
TREF
HKLF 4
END
_computing_structure_solution     'SHELXT 2014/5 (Sheldrick, 2014)'
;
_shelx_hkl_checksum                55741
_olex2_submission_special_instructions  'No special instructions were received'
_oxdiff_exptl_absorpt_empirical_details
;
Empirical correction (ABSPACK) includes:
- Absorption correction using spherical harmonics
- Frame scaling
;
_oxdiff_exptl_absorpt_empirical_full_max  3.735
_oxdiff_exptl_absorpt_empirical_full_min  0.259
