# Supplementary material for: Synthesis of rare-earth metal compounds through enhanced reactivity of alkali halides at high pressures
Source: Commun Chem. 2022 Oct 8;5:122. doi: 10.1038/s42004-022-00736-x (PMC9814685; doi:10.1038/s42004-022-00736-x)
Supplement: Supplementary file 7 — Supplementary data 4 [file 42004_2022_736_MOESM7_ESM.cif]

data_la004_s3_dom5
_audit_creation_date               2022-04-04
_audit_creation_method
;
Olex2 1.5
(compiled 2021.12.09 svn.r5202d8cf for OlexSys, GUI svn.r6439)
;
_shelx_SHELXL_version_number       '2014/7'
_audit_contact_author_address      ?
_audit_contact_author_email        ?
_audit_contact_author_name         ''
_audit_contact_author_phone        ?
_publ_contact_author_id_orcid      ?
_publ_section_references
;
Dolomanov, O.V., Bourhis, L.J., Gildea, R.J, Howard, J.A.K. & Puschmann, H.
 (2009), J. Appl. Cryst. 42, 339-341.

Sheldrick, G.M. (2015). Acta Cryst. A71, 3-8.

Sheldrick, G.M. (2015). Acta Cryst. C71, 3-8.
;
_chemical_name_common              ?
_chemical_name_systematic          Dy2ClC
_chemical_formula_moiety           'C1 Cl1 Dy2'
_chemical_formula_sum              'C Cl Dy2'
_chemical_formula_weight           372.46
_chemical_melting_point            ?
_chemical_oxdiff_formula           'Dy2 C Cl'
loop_
  _atom_type_symbol
  _atom_type_description
  _atom_type_scat_dispersion_real
  _atom_type_scat_dispersion_imag
  _atom_type_scat_source
 'C' 'C' -0.0004 0.0004 'International Tables Vol C Tables 4.2.6.8 and 6.1.1.4'
 'Cl' 'Cl' 0.0440 0.0431 'International Tables Vol C Tables 4.2.6.8 and 6.1.1.4'
 'Dy' 'Dy' -0.8495 1.4538
 'International Tables Vol C Tables 4.2.6.8 and 6.1.1.4'

_shelx_space_group_comment
;
The symmetry employed for this shelxl refinement is uniquely defined
by the following loop, which should always be used as a source of
symmetry information in preference to the above space-group names.
They are only intended as comments.
;
_space_group_crystal_system        'trigonal'
_space_group_IT_number             166
_space_group_name_H-M_alt          'R -3 m'
_space_group_name_Hall             '-R 3 2"'
loop_
  _space_group_symop_operation_xyz
 'x, y, z'
 '-y, x-y, z'
 '-x+y, -x, z'
 'y, x, -z'
 'x-y, -y, -z'
 '-x, -x+y, -z'
 'x+2/3, y+1/3, z+1/3'
 '-y+2/3, x-y+1/3, z+1/3'
 '-x+y+2/3, -x+1/3, z+1/3'
 'y+2/3, x+1/3, -z+1/3'
 'x-y+2/3, -y+1/3, -z+1/3'
 '-x+2/3, -x+y+1/3, -z+1/3'
 'x+1/3, y+2/3, z+2/3'
 '-y+1/3, x-y+2/3, z+2/3'
 '-x+y+1/3, -x+2/3, z+2/3'
 'y+1/3, x+2/3, -z+2/3'
 'x-y+1/3, -y+2/3, -z+2/3'
 '-x+1/3, -x+y+2/3, -z+2/3'
 '-x, -y, -z'
 'y, -x+y, -z'
 'x-y, x, -z'
 '-y, -x, z'
 '-x+y, y, z'
 'x, x-y, z'
 '-x+2/3, -y+1/3, -z+1/3'
 'y+2/3, -x+y+1/3, -z+1/3'
 'x-y+2/3, x+1/3, -z+1/3'
 '-y+2/3, -x+1/3, z+1/3'
 '-x+y+2/3, y+1/3, z+1/3'
 'x+2/3, x-y+1/3, z+1/3'
 '-x+1/3, -y+2/3, -z+2/3'
 'y+1/3, -x+y+2/3, -z+2/3'
 'x-y+1/3, x+2/3, -z+2/3'
 '-y+1/3, -x+2/3, z+2/3'
 '-x+y+1/3, y+2/3, z+2/3'
 'x+1/3, x-y+2/3, z+2/3'

_cell_length_a                     3.3193(7)
_cell_length_b                     3.3193(7)
_cell_length_c                     18.004(10)
_cell_angle_alpha                  90
_cell_angle_beta                   90
_cell_angle_gamma                  120
_cell_volume                       171.79(12)
_cell_formula_units_Z              3
_cell_measurement_reflns_used      103
_cell_measurement_temperature      293
_cell_measurement_theta_max        18.8570
_cell_measurement_theta_min        3.7820
_shelx_estimated_absorpt_T_max     0.965
_shelx_estimated_absorpt_T_min     0.965
_exptl_absorpt_coefficient_mu      11.798
_exptl_absorpt_correction_T_max    1.00000
_exptl_absorpt_correction_T_min    0.64030
_exptl_absorpt_correction_type     multi-scan
_exptl_absorpt_process_details
;
CrysAlisPro 1.171.41.120a (Rigaku Oxford Diffraction, 2021)
Empirical absorption correction using spherical harmonics,
implemented in SCALE3 ABSPACK scaling algorithm.
;
_exptl_absorpt_special_details     ?
_exptl_crystal_colour              black
_exptl_crystal_colour_primary      black
_exptl_crystal_density_diffrn      10.801
_exptl_crystal_density_meas        ?
_exptl_crystal_density_method      ?
_exptl_crystal_description         irregular
_exptl_crystal_F_000               465
_exptl_crystal_preparation         'High-pressure high-temperature'
_exptl_crystal_recrystallization_method  ?
_exptl_crystal_size_max            0.003
_exptl_crystal_size_mid            0.003
_exptl_crystal_size_min            0.003
_exptl_transmission_factor_max     ?
_exptl_transmission_factor_min     ?
_diffrn_reflns_av_R_equivalents    0.0146
_diffrn_reflns_av_unetI/netI       0.0046
_diffrn_reflns_Laue_measured_fraction_full  0.607
_diffrn_reflns_Laue_measured_fraction_max  0.469
_diffrn_reflns_limit_h_max         5
_diffrn_reflns_limit_h_min         -5
_diffrn_reflns_limit_k_max         5
_diffrn_reflns_limit_k_min         -5
_diffrn_reflns_limit_l_max         21
_diffrn_reflns_limit_l_min         -16
_diffrn_reflns_number              121
_diffrn_reflns_point_group_measured_fraction_full  0.607
_diffrn_reflns_point_group_measured_fraction_max  0.469
_diffrn_reflns_theta_full          13.500
_diffrn_reflns_theta_max           19.503
_diffrn_reflns_theta_min           3.775
_diffrn_ambient_temperature        293(2)
_diffrn_detector                   'Hybrid Pixel Array Detector'
_diffrn_detector_area_resol_mean   13.3333
_diffrn_detector_type              'Perkin Elmer XRD1621'
_diffrn_measured_fraction_theta_full  0.607
_diffrn_measured_fraction_theta_max  0.469
_diffrn_measurement_details
;
List of Runs (angles in degrees, time in seconds):

  # Type    Start    End  Width  t~exp~   \w     \q     \k     \f   Frames
--------------------------------------------------------------------------
  1  \w    -36.00  36.00   0.50    4.00    --    0.00   0.00   0.00  144
;
_diffrn_measurement_device         'abstract diffractometer'
_diffrn_measurement_device_type   
 'ESRF ID27, EIGER2 X CdTe 9M detector'
_diffrn_measurement_method         '\w scans'
_diffrn_orient_matrix_type        
 'CrysAlisPro convention (1999,Acta A55,543-557)'
_diffrn_orient_matrix_UB_11        -0.0802534000
_diffrn_orient_matrix_UB_12        -0.0555164000
_diffrn_orient_matrix_UB_13        0.0160445000
_diffrn_orient_matrix_UB_21        -0.0450597000
_diffrn_orient_matrix_UB_22        0.0825091000
_diffrn_orient_matrix_UB_23        -0.0023816000
_diffrn_orient_matrix_UB_31        -0.0912971000
_diffrn_orient_matrix_UB_32        -0.0837124000
_diffrn_orient_matrix_UB_33        -0.0130148000
_diffrn_radiation_monochromator    synchrotron
_diffrn_radiation_probe            x-ray
_diffrn_radiation_type             synchrotron
_diffrn_radiation_wavelength       0.3738
_diffrn_source                     synchrotron
_diffrn_source_type                'ESRF, Beamline ID27'
_reflns_Friedel_coverage           0.000
_reflns_Friedel_fraction_full      .
_reflns_Friedel_fraction_max       .
_reflns_number_gt                  120
_reflns_number_total               121
_reflns_special_details
;
 _reflns_Friedel_fraction is defined as the number of unique
 Friedel pairs measured divided by the number that would be
 possible theoretically, ignoring centric projections and
 systematic absences.
;
_reflns_threshold_expression       'I > 2\s(I)'
_computing_cell_refinement         'CrysAlisPro 1.171.41.120a (Rigaku OD, 2021)'
_computing_data_collection         'CrysAlisPro 1.171.41.120a (Rigaku OD, 2021)'
_computing_data_reduction          'CrysAlisPro 1.171.41.120a (Rigaku OD, 2021)'
_computing_molecular_graphics      'Olex2 1.5 (Dolomanov et al., 2009)'
_computing_publication_material    'Olex2 1.5 (Dolomanov et al., 2009)'
_computing_structure_refinement    'SHELXL 2014/7 (Sheldrick, 2015)'
_computing_structure_solution      'SHELXT 2014/5 (Sheldrick, 2014)'
_refine_diff_density_max           2.865
_refine_diff_density_min           -2.342
_refine_diff_density_rms           0.766
_refine_ls_extinction_coef         .
_refine_ls_extinction_method       none
_refine_ls_goodness_of_fit_ref     1.164
_refine_ls_hydrogen_treatment      undef
_refine_ls_matrix_type             full
_refine_ls_number_parameters       8
_refine_ls_number_reflns           121
_refine_ls_number_restraints       0
_refine_ls_R_factor_all            0.0372
_refine_ls_R_factor_gt             0.0366
_refine_ls_restrained_S_all        1.164
_refine_ls_shift/su_max            0.000
_refine_ls_shift/su_mean           0.000
_refine_ls_structure_factor_coef   Fsqd
_refine_ls_weighting_details      
 'w=1/[\s^2^(Fo^2^)+(0.0708P)^2^+8.3338P] where P=(Fo^2^+2Fc^2^)/3'
_refine_ls_weighting_scheme        calc
_refine_ls_wR_factor_gt            0.0939
_refine_ls_wR_factor_ref           0.0953
_refine_special_details            ?
_olex2_refinement_description
;
1. Twinned data refinement
 Scales: 0(10)
 1(10)
;
_atom_sites_solution_hydrogens     .
_atom_sites_solution_primary       dual
_atom_sites_solution_secondary     ?
loop_
  _atom_site_label
  _atom_site_type_symbol
  _atom_site_fract_x
  _atom_site_fract_y
  _atom_site_fract_z
  _atom_site_U_iso_or_equiv
  _atom_site_adp_type
  _atom_site_occupancy
  _atom_site_site_symmetry_order
  _atom_site_calc_flag
  _atom_site_refinement_flags_posn
  _atom_site_refinement_flags_adp
  _atom_site_refinement_flags_occupancy
  _atom_site_disorder_assembly
  _atom_site_disorder_group
 Dy1 Dy 0.0000 0.0000 0.23608(7) 0.0108(5) Uani 1 6 d S T P . .
 Cl1 Cl 0.0000 0.0000 0.0000 0.0115(15) Uani 1 12 d S T P . .
 C1 C 0.0000 0.0000 0.5000 0.010(5) Uiso 1 12 d S . P . .

loop_
  _atom_site_aniso_label
  _atom_site_aniso_U_11
  _atom_site_aniso_U_22
  _atom_site_aniso_U_33
  _atom_site_aniso_U_23
  _atom_site_aniso_U_13
  _atom_site_aniso_U_12
 Dy1 0.0125(5) 0.0125(5) 0.0074(12) 0.000 0.000 0.0063(2)
 Cl1 0.0152(18) 0.0152(18) 0.004(6) 0.000 0.000 0.0076(9)

_geom_special_details
;
 All esds (except the esd in the dihedral angle between two l.s. planes)
 are estimated using the full covariance matrix.  The cell esds are taken
 into account individually in the estimation of esds in distances, angles
 and torsion angles; correlations between esds in cell parameters are only
 used when they are defined by crystal symmetry.  An approximate (isotropic)
 treatment of cell esds is used for estimating esds involving l.s. planes.
;
loop_
  _geom_bond_atom_site_label_1
  _geom_bond_atom_site_label_2
  _geom_bond_distance
  _geom_bond_site_symmetry_2
  _geom_bond_publ_flag
 Dy1 Dy1 3.149(2) 25_445 ?
 Dy1 Dy1 3.3193(7) 1_665 ?
 Dy1 Dy1 3.3193(7) 1_445 ?
 Dy1 Dy1 3.149(2) 25 ?
 Dy1 Dy1 3.149(2) 25_455 ?
 Dy1 Dy1 3.3193(7) 1_545 ?
 Dy1 Cl1 2.5959(11) 7_455 ?
 Dy1 Cl1 2.5959(11) 7_445 ?
 Dy1 Cl1 2.5959(11) 7 ?
 Dy1 C1 2.2879(9) 13_444 ?
 Dy1 C1 2.2879(9) 13_544 ?
 Dy1 C1 2.2879(9) 13_554 ?
 Cl1 Dy1 2.5959(11) 13_554 ?
 Cl1 Dy1 2.5959(11) 25_455 ?
 Cl1 Dy1 2.5959(11) 13_544 ?
 Cl1 Dy1 2.5959(11) 13_444 ?
 Cl1 Dy1 2.5959(11) 25 ?
 Cl1 Dy1 2.5959(11) 25_445 ?
 C1 Dy1 2.2879(9) 31_445 ?
 C1 Dy1 2.2879(9) 7_455 ?
 C1 Dy1 2.2879(9) 7_445 ?
 C1 Dy1 2.2879(9) 7 ?
 C1 Dy1 2.2879(9) 31_545 ?
 C1 Dy1 2.2879(9) 31 ?

loop_
  _geom_angle_atom_site_label_1
  _geom_angle_atom_site_label_2
  _geom_angle_atom_site_label_3
  _geom_angle
  _geom_angle_site_symmetry_1
  _geom_angle_site_symmetry_3
  _geom_angle_publ_flag
 Dy1 Dy1 Dy1 63.60(5) 25_445 25 ?
 Dy1 Dy1 Dy1 60.0 1_445 1_545 ?
 Dy1 Dy1 Dy1 180.0 1_445 1_665 ?
 Dy1 Dy1 Dy1 63.60(5) 25_445 25_455 ?
 Dy1 Dy1 Dy1 58.20(3) 25 1_665 ?
 Dy1 Dy1 Dy1 63.60(5) 25 25_455 ?
 Dy1 Dy1 Dy1 90.0 25_455 1_445 ?
 Dy1 Dy1 Dy1 120.0 1_665 1_545 ?
 Dy1 Dy1 Dy1 121.80(3) 25_445 1_665 ?
 Dy1 Dy1 Dy1 90.0 25 1_545 ?
 Dy1 Dy1 Dy1 90.0 25_455 1_665 ?
 Dy1 Dy1 Dy1 58.20(3) 25_445 1_445 ?
 Dy1 Dy1 Dy1 58.20(3) 25_445 1_545 ?
 Dy1 Dy1 Dy1 121.80(3) 25 1_445 ?
 Dy1 Dy1 Dy1 121.80(3) 25_455 1_545 ?
 Cl1 Dy1 Dy1 139.455(15) 7_445 25 ?
 Cl1 Dy1 Dy1 94.94(3) 7_445 25_445 ?
 Cl1 Dy1 Dy1 50.26(2) 7_445 1_545 ?
 Cl1 Dy1 Dy1 139.454(14) 7_455 25 ?
 Cl1 Dy1 Dy1 94.94(3) 7 25 ?
 Cl1 Dy1 Dy1 139.455(15) 7 25_445 ?
 Cl1 Dy1 Dy1 129.74(2) 7 1_445 ?
 Cl1 Dy1 Dy1 139.454(14) 7 25_455 ?
 Cl1 Dy1 Dy1 139.454(14) 7_455 25_445 ?
 Cl1 Dy1 Dy1 50.26(2) 7 1_665 ?
 Cl1 Dy1 Dy1 90.0 7 1_545 ?
 Cl1 Dy1 Dy1 129.74(2) 7_445 1_665 ?
 Cl1 Dy1 Dy1 129.74(2) 7_455 1_545 ?
 Cl1 Dy1 Dy1 139.454(14) 7_445 25_455 ?
 Cl1 Dy1 Dy1 50.26(2) 7_445 1_445 ?
 Cl1 Dy1 Dy1 94.94(3) 7_455 25_455 ?
 Cl1 Dy1 Dy1 90.0 7_455 1_445 ?
 Cl1 Dy1 Dy1 90.0 7_455 1_665 ?
 Cl1 Dy1 Cl1 79.49(4) 7 7_455 ?
 Cl1 Dy1 Cl1 79.49(4) 7_445 7_455 ?
 Cl1 Dy1 Cl1 79.49(4) 7 7_445 ?
 C1 Dy1 Dy1 43.50(2) 13_554 1_665 ?
 C1 Dy1 Dy1 136.50(2) 13_444 1_665 ?
 C1 Dy1 Dy1 94.37(6) 13_544 25_455 ?
 C1 Dy1 Dy1 46.50(2) 13_544 25_445 ?
 C1 Dy1 Dy1 46.50(2) 13_444 25_455 ?
 C1 Dy1 Dy1 46.50(2) 13_554 25 ?
 C1 Dy1 Dy1 136.50(2) 13_554 1_545 ?
 C1 Dy1 Dy1 46.50(2) 13_444 25_445 ?
 C1 Dy1 Dy1 43.50(2) 13_544 1_545 ?
 C1 Dy1 Dy1 94.37(6) 13_554 25_445 ?
 C1 Dy1 Dy1 46.50(2) 13_544 25 ?
 C1 Dy1 Dy1 94.37(6) 13_444 25 ?
 C1 Dy1 Dy1 43.50(2) 13_444 1_445 ?
 C1 Dy1 Dy1 46.50(2) 13_554 25_455 ?
 C1 Dy1 Dy1 136.50(2) 13_554 1_445 ?
 C1 Dy1 Dy1 90.0 13_444 1_545 ?
 C1 Dy1 Dy1 90.0 13_544 1_445 ?
 C1 Dy1 Dy1 90.0 13_544 1_665 ?
 C1 Dy1 Cl1 93.40(2) 13_544 7 ?
 C1 Dy1 Cl1 93.40(2) 13_444 7_455 ?
 C1 Dy1 Cl1 170.69(5) 13_544 7_455 ?
 C1 Dy1 Cl1 93.40(2) 13_444 7_445 ?
 C1 Dy1 Cl1 93.40(2) 13_554 7_455 ?
 C1 Dy1 Cl1 170.69(5) 13_554 7_445 ?
 C1 Dy1 Cl1 93.40(2) 13_554 7 ?
 C1 Dy1 Cl1 93.40(2) 13_544 7_445 ?
 C1 Dy1 Cl1 170.69(5) 13_444 7 ?
 C1 Dy1 C1 93.00(4) 13_554 13_544 ?
 C1 Dy1 C1 93.00(4) 13_444 13_544 ?
 C1 Dy1 C1 93.01(4) 13_444 13_554 ?
 Dy1 Cl1 Dy1 79.48(4) 25 25_455 ?
 Dy1 Cl1 Dy1 100.52(4) 25 13_544 ?
 Dy1 Cl1 Dy1 100.52(4) 13_444 25_455 ?
 Dy1 Cl1 Dy1 180.00(4) 25_445 13_554 ?
 Dy1 Cl1 Dy1 100.52(4) 13_554 25_455 ?
 Dy1 Cl1 Dy1 79.48(4) 13_444 13_544 ?
 Dy1 Cl1 Dy1 100.52(4) 13_444 25_445 ?
 Dy1 Cl1 Dy1 79.48(4) 13_554 13_544 ?
 Dy1 Cl1 Dy1 100.52(4) 25 13_554 ?
 Dy1 Cl1 Dy1 79.48(4) 13_444 13_554 ?
 Dy1 Cl1 Dy1 79.48(4) 25_445 25_455 ?
 Dy1 Cl1 Dy1 180.00(4) 25 13_444 ?
 Dy1 Cl1 Dy1 180.00(4) 13_544 25_455 ?
 Dy1 Cl1 Dy1 79.48(4) 25 25_445 ?
 Dy1 Cl1 Dy1 100.52(4) 25_445 13_544 ?
 Dy1 C1 Dy1 180.0 31_445 7 ?
 Dy1 C1 Dy1 86.99(4) 31 7_455 ?
 Dy1 C1 Dy1 93.01(4) 31 31_545 ?
 Dy1 C1 Dy1 93.01(4) 31_445 31 ?
 Dy1 C1 Dy1 93.01(4) 31_445 31_545 ?
 Dy1 C1 Dy1 86.99(4) 7 31 ?
 Dy1 C1 Dy1 180.00(5) 7_455 31_545 ?
 Dy1 C1 Dy1 86.99(4) 31_445 7_445 ?
 Dy1 C1 Dy1 93.01(4) 7_445 7_455 ?
 Dy1 C1 Dy1 93.01(4) 7 7_445 ?
 Dy1 C1 Dy1 86.99(4) 7 31_545 ?
 Dy1 C1 Dy1 180.0 31 7_445 ?
 Dy1 C1 Dy1 86.99(4) 7_445 31_545 ?
 Dy1 C1 Dy1 86.99(4) 31_445 7_455 ?
 Dy1 C1 Dy1 93.01(4) 7 7_455 ?

_shelx_res_file
;
    la004_s3_dom5.res created by SHELXL-2014/7

TITL la004_s3_dom5_a.res in R-3m
REM Old TITL la004_s3_dom5_a.res in R-3m
REM SHELXT solution in R-3m
REM R1 0.052, Rweak 0.003, Alpha 0.016, Orientation as input
REM Formula found by SHELXT: Cl Dy2
CELL 0.3738 3.3193 3.3193 18.0039 90 90 120
ZERR 3 0.0007 0.0007 0.0097 0 0 0
LATT 3
SYMM -Y,+X-Y,+Z
SYMM +Y-X,-X,+Z
SYMM +Y,+X,-Z
SYMM -Y+X,-Y,-Z
SYMM -X,-X+Y,-Z
SFAC C Cl Dy
DISP C -0.0004 0.0004 4.75
DISP Cl 0.044 0.0431 107.3
DISP Dy -0.8495 1.4538 3321.86
UNIT 3 3 6

L.S. 20
PLAN  2
SIZE 0.003 0.003 0.003
CONF
list 4
MORE -1
fmap 2 53
acta 27
OMIT -3 3 12
OMIT -3 5 16
OMIT 5 -2 16
OMIT 3 -1 10
OMIT -1 -3 -10
OMIT -3 0 -12
OMIT 2 -5 -11
OMIT -4 4 -2
REM <olex2.extras>
REM <HklSrc "%.\\LA004_s3_dom5.hkl">
REM </olex2.extras>

WGHT    0.070800    8.333800
BASF   1.00000
FVAR       0.27715
DY1   3    0.000000    0.000000    0.236080    10.16667    0.01253    0.01253 =
         0.00736    0.00000    0.00000    0.00626
CL1   2    0.000000    0.000000    0.000000    10.08333    0.01518    0.01518 =
         0.00401    0.00000    0.00000    0.00759
C1    1    0.000000    0.000000    0.500000    10.08333    0.01041
HKLF 4

REM  la004_s3_dom5_a.res in R-3m
REM R1 =  0.0366 for     120 Fo > 4sig(Fo)  and  0.0372 for all     121 data
REM      8 parameters refined using      0 restraints

END

WGHT      0.0708      8.3338

REM Highest difference peak  2.865,  deepest hole -2.342,  1-sigma level  0.766
Q1    1   0.1787  0.3574 -0.0348  10.50000  0.05    2.86
Q2    1  -0.0705 -0.1410  0.2671  10.50000  0.05    2.62
;
_shelx_res_checksum                16260
_shelx_hkl_file
;
  -1   1  -5 1619.99    4.26
   1  -1   5 1617.13    4.16
   0   1   2 6093.91    6.46
   0  -1  -2 6084.36    7.01
  -1   1  -2 6077.18    9.60
  -1   1   1  229.92    2.39
   1  -1  -1  240.64    2.56
   1   0   4 9999.00   10.39
  -1   0  -4 9943.83    8.30
   1   0   7 1363.86    2.77
   1  -2   0 5684.60   12.13
  -1   2   0 5884.48   10.29
   1  -2  -3  190.12    3.04
  -2   1  -3  189.54    2.76
  -2   1  -6 2729.57    7.20
   2  -1   9 2530.90    7.93
  -2   1  -9 2335.35    6.71
   2  -1  12 1280.75    5.50
   2  -1  15 1740.03    5.68
   0   2  10  748.81    3.56
   2  -2  10  810.42    4.98
   0  -2  -7  901.93    4.79
   2  -2   7  891.24    5.54
   2  -2   4 4501.82   11.90
   0   2   4 4533.16    7.15
  -2   2  -4 4509.23   10.59
  -2   2  -1   96.16    2.25
   0  -2  -1   82.20    1.40
  -2   2   2 3539.85   12.81
   2  -2  -2 3459.38   13.88
  -2   0  -8 2715.73    5.15
   2   0  11 1282.52    4.69
   2   0  14  101.15    1.87
   1   2  20    2.98    0.79
   3  -2  17 1429.50    8.09
  -3   2 -14   68.23    1.84
   3  -2  14   68.99    3.16
  -3   2 -11 1185.16    5.96
   3  -2  11 1132.27    7.85
  -1   3   8 1728.89    7.07
   3  -2   8 1702.24    9.93
   3  -2   5  561.74    6.81
   2  -3   5  574.08    5.26
   3  -2   2 2107.29   10.85
  -1   3   2 2098.51    8.07
   2  -3  -1   73.07    3.63
  -2   3   1   67.23    2.27
  -3   1  -4 2681.68   10.23
   2  -3  -4 2705.94   13.76
  -2   3   7  573.98    5.38
   3  -1   7  563.56    6.06
  -3   1 -10  587.19    3.79
   3  -1  10  716.49    6.06
   3  -1  13 1674.08    8.65
  -3   1 -13 1671.62    5.17
   0   3  21  709.36    4.54
   0   3  18   27.00    1.70
   0   3  15 1006.26    4.22
   3  -3  12  497.65    5.79
   0  -3  -9 1055.11    7.04
  -3   3  -9  982.24    6.27
   0  -3  -6 1003.66    5.57
   3  -3   6  998.28    8.95
   0  -3  -3   67.22    2.02
   3  -3   3   74.38    4.67
  -3   3   0 2550.41   10.39
  -3   3   3   77.37    3.04
  -3   0  -9  974.81    4.48
  -3   0 -12  725.55    3.00
  -2   4   3   43.31    2.07
   2  -4   3   40.68    2.98
   2  -4  -6  698.89    8.43
   4  -2   6  695.59    8.59
   4  -2   9  660.99    7.11
  -2   4   9  636.80    5.34
  -2   4  12  365.45    4.59
  -4   2 -15  770.94    4.55
   4  -2  18    2.23    3.82
  -1   4  19  471.65    4.35
  -1   4  16   65.49    2.62
  -4   3 -16   57.85    2.28
  -1   4  13  849.66    5.02
   4  -3  13  794.03    9.99
  -1  -3 -10  184.31    2.93
   1  -4 -10  242.38    4.98
   3  -4  10  207.11    4.87
  -4   3 -10  266.15    3.71
  -1   4  10  233.83    2.74
   4  -3  10  240.46    6.48
  -4   3  -7  235.51    3.83
   4  -3   7  239.29    6.64
  -1  -3  -7  234.84    2.64
   4  -3   4 1372.68   12.62
  -4   3  -4 1350.05    8.21
  -3   4  -4 1354.49    7.50
  -3   4  -1   26.01    2.39
   4  -3   1   24.04    5.21
  -3   4   2  937.55    7.22
  -3   4   5  263.70    4.23
  -3   4   8  916.91    7.58
  -4   1 -11  594.19    4.29
  -4   1 -14   49.41    1.99
   0   4  14   32.89    1.48
   0  -4 -11  367.23    6.23
   0  -4  -8  593.42    6.20
  -4   4  -5  202.41    3.87
   0  -4  -5  208.15    3.84
  -4   4  -2  841.20    7.51
   4  -4   2  528.75    9.27
   4  -4  -1   20.83    5.11
  -4   4   1   28.52    2.80
  -2   5  17  517.44    5.54
  -2   5  14   17.52    2.27
  -5   3 -14   21.96    2.69
   2  -5 -11  391.93    8.81
  -5   3 -11  306.76    4.10
   2  -5  -8  460.55    8.64
  -2   5   8  491.33    4.68
  -5   3  -5  123.33    3.84
  -2   5   5  159.80    3.58
   2  -5  -2  547.06    7.74
  -2   5   2  511.93    4.92
  -5   2 -10  154.17    3.47
   5  -2  16    4.04    5.25
   1  -5  -9  261.88    6.64
   1  -5  -6  263.72    6.05
   1  -5  -3   17.40    3.08
   0   0   0    0.00    0.00


TITL LA004_s3_dom5 in R-3m
REM R-3m (#166 in standard setting)
CELL 0.37380   3.319254   3.319254  18.003867  90.0000  90.0000 120.0000
ZERR    3.00   0.000660   0.000660   0.009711   0.0000   0.0000   0.0000
LATT  3
SYMM -y, x-y, z
SYMM -x+y,-x, z
SYMM  y, x,-z
SYMM  x-y,-y,-z
SYMM -x,-x+y,-z
SFAC C Cl Dy
UNIT 3.00 3.00 6.00
TREF
HKLF 4
END
_computing_structure_solution     'SHELXT 2014/5 (Sheldrick, 2014)'
_computing_structure_solution     'SHELXT 2014/5 (Sheldrick, 2014)'
;
_shelx_hkl_checksum                99345
_olex2_submission_special_instructions  'No special instructions were received'
_oxdiff_exptl_absorpt_empirical_details
;
Empirical correction (ABSPACK) includes:
- Absorption correction using spherical harmonics
- Frame scaling
;
_oxdiff_exptl_absorpt_empirical_full_max  1.945
_oxdiff_exptl_absorpt_empirical_full_min  0.532
loop_
  _twin_individual_id
  _twin_individual_mass_fraction_refined
 1 0(10)
 2 1(10)

# start Validation Reply Form
_vrf_PLAT029_la004_s3_dom5
;
PROBLEM: _diffrn_measured_fraction_theta_full value Low .      0.607 Why?  
RESPONSE: This measurement was performed at high pressure which, due to the high pressure apparatus, limits the theta range. Indeed, the diamond anvil cell metallic body typically shadows more than 60% of the reflections.
;
_vrf_PLAT911_la004_s3_dom5
;
PROBLEM: Missing FCF Refl Between Thmin & STh/L=    0.600         20 Report
RESPONSE: This measurement was performed at high pressure which, due to the high pressure apparatus, limits the theta range. Indeed, the diamond anvil cell metallic body typically shadows more than 60% of the reflections.
;
_vrf_PLAT971_la004_s3_dom5
;
PROBLEM: Check Calcd Resid. Dens.  0.59Ang From Dy1             2.53 eA-3  
RESPONSE: This measurement was performed at high pressure which, due to the high pressure apparatus, limits the theta range. Indeed, the diamond anvil cell metallic body typically shadows more than 60% of the reflections.
;
_vrf_PLAT975_la004_s3_dom5
;
PROBLEM: Check Calcd Resid. Dens.  0.94Ang From C1      .       1.73 eA-3  
RESPONSE: This measurement was performed at high pressure which, due to the high pressure apparatus, limits the theta range. Indeed, the diamond anvil cell metallic body typically shadows more than 60% of the reflections.
;
# end Validation Reply Form
